# Supplementary material for: N-[2-(4-Methyl-2-quinol­yl)phen­yl]acetamide: a P1 structure with Z = 4
Source: Acta Crystallogr Sect E Struct Rep Online. 2010 Jul 17;66(Pt 8):o2043–4. doi: 10.1107/S1600536810027650 (PMC3007511; doi:10.1107/S1600536810027650)
Supplement: Supplementary file 2 [file e-66-o2043-Isup2.hkl]

# 
# h,k,l, Fc-squared, Fo-squared, sigma(Fo-squared) and status flag 
# 
data_I
_shelx_title '  A-PA in P 1' 
_shelx_refln_list_code          4 
_shelx_F_calc_maximum      155.87 
_exptl_crystal_F_000       584.00 
_reflns_d_resolution_high  0.8255 
 
loop_ 
 _symmetry_equiv_pos_as_xyz 
 'x, y, z' 
 
_cell_length_a     9.7383 
_cell_length_b     9.9035 
_cell_length_c    15.2809 
_cell_angle_alpha 101.414 
_cell_angle_beta   99.188 
_cell_angle_gamma  90.065 
 
_shelx_F_squared_multiplier     1.000 
 
loop_ 
 _refln_index_h 
 _refln_index_k 
 _refln_index_l 
 _refln_F_squared_calc 
 _refln_F_squared_meas 
 _refln_F_squared_sigma 
 _refln_observed_status 
   2   0   0     2335.93     2742.65     44.05 o 
   3   0   0        1.04        1.07      1.03 o 
   4   0   0      231.43      249.39      4.52 o 
   5   0   0        2.01        5.09      1.57 o 
   6   0   0        8.03        7.91      1.82 o 
   7   0   0        2.95        9.12      3.16 o 
   8   0   0       28.06       29.19      7.11 o 
   9   0   0        2.44        0.00      7.54 o 
  10   0   0      150.60      150.61     11.07 o 
  11   0   0        0.34        0.00      9.39 o 
 -11   1   0       19.90        3.31      8.75 o 
 -10   1   0        9.38        2.58      8.81 o 
  -9   1   0       78.37       95.59      7.50 o 
  -8   1   0       10.97       11.20      3.92 o 
  -7   1   0        1.52        2.05      3.66 o 
  -6   1   0      684.34      814.27     32.02 o 
  -5   1   0      642.09      673.57     22.06 o 
  -4   1   0      863.25      971.90     17.45 o 
  -3   1   0      243.29      235.83      4.91 o 
  -2   1   0      542.64      586.15     12.52 o 
  -1   1   0        4.76       29.88      6.29 o 
   1   1   0     1127.25     1083.82     14.38 o 
   2   1   0     5135.55     6113.39     62.74 o 
   3   1   0      687.08      737.86     17.70 o 
   4   1   0       66.94       82.79      3.99 o 
   5   1   0      455.83      473.58     11.69 o 
   6   1   0       27.38       28.97      2.56 o 
   7   1   0       27.86       26.77      2.32 o 
   8   1   0      189.30      186.01     11.04 o 
   9   1   0       24.97       19.69      7.13 o 
  10   1   0       36.79       27.10      8.21 o 
  11   1   0        6.17        0.00      9.73 o 
 -11   2   0       28.80       23.79      9.11 o 
 -10   2   0      119.12      150.47     11.46 o 
  -9   2   0        8.68        0.45      6.76 o 
  -8   2   0        8.66        3.57      3.08 o 
  -7   2   0       35.93       29.95      3.14 o 
  -6   2   0       58.78       57.44      4.99 o 
  -5   2   0       80.03       86.77      3.63 o 
  -4   2   0      567.92      625.11     13.26 o 
  -3   2   0      189.84      217.46      5.27 o 
  -2   2   0     3035.79     3134.35     52.39 o 
  -1   2   0     3929.28     3159.79     30.65 o 
   0   2   0       20.64      389.56     36.11 o 
   1   2   0     1063.41     1105.04     38.04 o 
   2   2   0     3217.03     3315.04     18.29 o 
   3   2   0     1108.12     1226.47     36.34 o 
   4   2   0      495.05      541.80     17.83 o 
   5   2   0      306.48      335.05     11.24 o 
   6   2   0       17.95       22.53      4.97 o 
   7   2   0       48.22       51.21      4.52 o 
   8   2   0       94.06       94.43      7.97 o 
   9   2   0       76.41       76.72      7.96 o 
  10   2   0      114.62      124.42     13.63 o 
  11   2   0       22.20       26.02      9.47 o 
 -11   3   0        9.58       11.50      9.21 o 
 -10   3   0       49.02       53.58     11.15 o 
  -9   3   0        4.02        3.91      9.81 o 
  -8   3   0       75.69       67.80      6.57 o 
  -7   3   0       82.34       82.35      6.02 o 
  -6   3   0      372.03      382.55     14.33 o 
  -5   3   0       59.18       75.25      9.90 o 
  -4   3   0       31.53      127.13     12.99 o 
  -3   3   0       31.09       60.97     10.60 o 
  -2   3   0      681.69      643.36     15.77 o 
  -1   3   0     1379.87     1291.30     43.63 o 
   0   3   0     7314.39     6827.93     29.79 o 
   1   3   0     1132.22     1112.74     23.22 o 
   2   3   0      590.31      592.41     18.37 o 
   3   3   0      117.80      128.47      5.90 o 
   4   3   0      732.96      773.63     14.99 o 
   5   3   0       74.25       75.12      5.08 o 
   6   3   0      352.34      375.85     13.34 o 
   7   3   0       56.20       61.35      5.96 o 
   8   3   0       40.97       37.95      6.38 o 
   9   3   0        3.90        9.13      6.70 o 
  10   3   0       85.02       99.96     11.30 o 
  11   3   0       15.96       17.98      9.35 o 
 -11   4   0        4.86       11.59     10.84 o 
 -10   4   0       14.31       13.25     10.98 o 
  -9   4   0        5.56        0.00     10.12 o 
  -8   4   0        1.17        6.52      5.21 o 
  -7   4   0       16.33       16.10      5.09 o 
  -6   4   0       47.19       43.78      5.40 o 
  -5   4   0      665.32      648.35     17.56 o 
  -4   4   0       31.11       32.72      6.80 o 
  -3   4   0       45.14       54.44      5.67 o 
  -2   4   0       87.33       98.50      7.73 o 
  -1   4   0       69.20      221.08     26.51 o 
   0   4   0      143.67      495.86     44.22 o 
   1   4   0     1068.83     1028.31     14.05 o 
   2   4   0      102.19      116.76      6.42 o 
   3   4   0      100.82      114.00      5.36 o 
   4   4   0      330.04      307.69      7.61 o 
   5   4   0       10.03        9.65      3.98 o 
   6   4   0      355.03      376.82     16.79 o 
   7   4   0       77.87       70.32      7.37 o 
   8   4   0      197.90      220.97     20.18 o 
   9   4   0       20.16       26.79      9.17 o 
  10   4   0        0.26        0.00      9.11 o 
 -10   5   0       38.75       29.43     10.98 o 
  -9   5   0       17.66       18.86     10.05 o 
  -8   5   0       38.63       47.04      6.52 o 
  -7   5   0       28.28       39.34      6.40 o 
  -6   5   0        0.38        9.86      7.99 o 
  -5   5   0       35.11       40.42      8.37 o 
  -4   5   0       84.00       60.02      6.21 o 
  -3   5   0      218.33      195.03     18.54 o 
  -2   5   0     1395.90     1644.39     55.61 o 
  -1   5   0      621.15      626.02     10.15 o 
   0   5   0     1457.29     1585.19     16.37 o 
   1   5   0      152.35      215.43     23.03 o 
   2   5   0      118.71      287.29     66.74 o 
   3   5   0       17.48       38.69      7.20 o 
   4   5   0      105.34      106.94      7.43 o 
   5   5   0       16.07       25.93      5.76 o 
   6   5   0      131.85      123.64      6.96 o 
   7   5   0      131.03      126.26      7.15 o 
   8   5   0      121.54      125.99     10.54 o 
   9   5   0        9.71        8.65      7.80 o 
  10   5   0       20.51       16.27     11.69 o 
 -10   6   0       20.74       10.99     10.99 o 
  -9   6   0      168.76      200.93     24.01 o 
  -8   6   0       97.03      100.47     15.06 o 
  -7   6   0      158.41      134.65     12.76 o 
  -6   6   0      125.16      126.08     14.01 o 
  -5   6   0       28.19       24.54      6.80 o 
  -4   6   0      135.03      210.97      9.85 o 
  -3   6   0       91.55      102.61      6.28 o 
  -2   6   0       11.85       44.88      9.77 o 
  -1   6   0       56.82       63.67      7.37 o 
   0   6   0       13.07       13.86      2.73 o 
   1   6   0       66.58       62.44      4.73 o 
   2   6   0       24.94       26.42      6.30 o 
   3   6   0       36.83       42.74      7.29 o 
   4   6   0        5.79        6.55      7.53 o 
   5   6   0       53.26       44.45      7.45 o 
   6   6   0       60.76       64.57      7.86 o 
   7   6   0      121.41      112.72     14.75 o 
   8   6   0        2.51        6.25      9.56 o 
   9   6   0       11.15        4.23     10.22 o 
  -9   7   0        1.55        1.33     10.79 o 
  -8   7   0        3.70        6.99      6.47 o 
  -7   7   0       38.82       70.70     15.34 o 
  -6   7   0       17.37       19.91      9.96 o 
  -5   7   0      111.02      128.44     10.59 o 
  -4   7   0      392.72      384.79     12.23 o 
  -3   7   0      295.70      314.00     21.87 o 
  -2   7   0      278.91      279.88     14.12 o 
  -1   7   0        1.86        3.65      4.76 o 
   0   7   0       46.97       51.55      6.72 o 
   1   7   0       11.03        8.50      3.18 o 
   2   7   0      118.21      130.98      9.30 o 
   3   7   0       28.79       33.71      8.51 o 
   4   7   0       85.32      100.80     10.58 o 
   5   7   0       40.92       60.89     13.39 o 
   6   7   0       32.10       23.24     13.21 o 
   7   7   0       13.76        9.76     12.94 o 
   8   7   0       60.71       53.23     15.36 o 
   9   7   0        2.44        5.75     10.32 o 
  -8   8   0        0.93        1.28     10.94 o 
  -7   8   0        7.64        0.34     10.28 o 
  -6   8   0       21.14       17.08      7.15 o 
  -5   8   0        3.65        8.26      5.74 o 
  -4   8   0      185.60      198.99     10.11 o 
  -3   8   0      213.49      324.95     15.06 o 
  -2   8   0      256.31      287.34     10.89 o 
  -1   8   0      314.44      315.19     11.26 o 
   0   8   0       36.23       31.51      6.70 o 
   1   8   0      528.82      537.25     32.98 o 
   2   8   0       88.65      116.54     10.42 o 
   3   8   0        5.21        7.12      8.44 o 
   4   8   0       11.72       12.40      8.51 o 
   5   8   0       25.05       12.25     12.26 o 
   6   8   0      183.68      193.63     17.56 o 
   7   8   0       12.97       16.75     14.01 o 
   8   8   0        0.31       12.15     13.24 o 
  -7   9   0        5.03        3.18     10.85 o 
  -6   9   0        8.81        2.27      8.75 o 
  -5   9   0       50.74       68.11      9.47 o 
  -4   9   0       19.34       28.20     10.76 o 
  -3   9   0       18.18       16.24      6.40 o 
  -2   9   0       18.70       14.74      6.16 o 
  -1   9   0       96.73       85.14      8.16 o 
   0   9   0       71.68       59.17      7.66 o 
   1   9   0       43.84       48.66      9.30 o 
   2   9   0        3.66        7.68      7.89 o 
   3   9   0       43.16       33.45      9.17 o 
   4   9   0       10.07        9.81      8.88 o 
   5   9   0       59.06       50.05     13.44 o 
   6   9   0        3.97        1.29     13.28 o 
   7   9   0        4.28       10.71     13.23 o 
  -6  10   0        6.52        4.14      9.33 o 
  -5  10   0       20.32       25.50      9.26 o 
  -4  10   0       10.55       15.61     10.63 o 
  -3  10   0        4.67        7.65      9.29 o 
  -2  10   0       23.15       23.52      9.39 o 
  -1  10   0       31.21       20.10      6.71 o 
   0  10   0        1.77       20.22      8.82 o 
   1  10   0       61.15       57.84      9.94 o 
   2  10   0       17.37       11.97      8.60 o 
   3  10   0        5.12        2.93      8.66 o 
   4  10   0        4.53        2.34      9.41 o 
   5  10   0        9.27       14.53     12.87 o 
  -4  11   0       16.77       25.45      9.63 o 
  -3  11   0       14.77       17.31     11.32 o 
  -2  11   0        0.17        6.58     11.89 o 
  -1  11   0        6.64        3.39      8.93 o 
   0  11   0        2.95       22.36      9.73 o 
   1  11   0        6.05        3.30      9.51 o 
   2  11   0        0.11        2.65      9.49 o 
   3  11   0        7.08        5.65      9.61 o 
  -4 -11   1        4.18        4.72      9.69 o 
  -3 -11   1        5.74        8.26      9.60 o 
  -2 -11   1        0.19        4.05      9.82 o 
  -1 -11   1        4.24        4.03      9.69 o 
   0 -11   1       25.31       32.05      9.36 o 
   1 -11   1        4.64        7.20      8.89 o 
   2 -11   1        1.93       18.10     11.96 o 
   3 -11   1        3.33        6.95      9.43 o 
   4 -11   1        4.57       15.76      9.08 o 
  -6 -10   1        1.33       17.57     13.08 o 
  -5 -10   1       20.24       12.96      9.68 o 
  -4 -10   1       14.57       13.66      9.12 o 
  -3 -10   1        7.29        7.97      8.82 o 
  -2 -10   1       30.27       25.00      9.09 o 
  -1 -10   1        9.86        2.83      8.89 o 
   0 -10   1       84.97       74.83      9.85 o 
   1 -10   1        3.57        0.22      7.67 o 
   2 -10   1        4.10       10.61      6.99 o 
   3 -10   1       16.51       14.69      8.28 o 
   4 -10   1        8.03        6.95      9.17 o 
   5 -10   1        1.16       18.37      8.82 o 
   6 -10   1        1.50        6.85     11.50 o 
  -7  -9   1       23.46       12.90     13.78 o 
  -6  -9   1       12.57       12.17     12.58 o 
  -5  -9   1       68.78       72.76     10.62 o 
  -4  -9   1       30.79       26.80      9.46 o 
  -3  -9   1        9.82       14.12      8.66 o 
  -2  -9   1       11.22       16.41      8.49 o 
  -1  -9   1       51.38       48.38      7.63 o 
   0  -9   1        1.38        4.24      6.55 o 
   1  -9   1       60.55       37.46      7.34 o 
   2  -9   1       79.80       72.81      7.76 o 
   3  -9   1       21.23       21.06      6.31 o 
   4  -9   1       13.72       14.30      6.64 o 
   5  -9   1       44.90       54.08      6.91 o 
   6  -9   1        0.10        4.94     10.10 o 
   7  -9   1        1.03        0.00     11.23 o 
  -8  -8   1       16.88       20.61     13.93 o 
  -7  -8   1      152.29      143.31     26.13 o 
  -6  -8   1       53.27       54.08     13.44 o 
  -5  -8   1       24.44       22.33      9.40 o 
  -4  -8   1       25.27       68.65     10.36 o 
  -3  -8   1      173.03      211.08     13.50 o 
  -2  -8   1      284.04      320.46     17.51 o 
  -1  -8   1       45.82       71.32     10.31 o 
   0  -8   1       12.92       13.48      6.21 o 
   1  -8   1       60.20       67.80      8.07 o 
   2  -8   1       97.99      160.33     10.00 o 
   3  -8   1      198.35      315.30     18.54 o 
   4  -8   1       70.45      102.18      7.75 o 
   5  -8   1       51.29       45.73      6.92 o 
   6  -8   1       19.20       22.76      7.61 o 
   7  -8   1        1.00        1.42     10.20 o 
   8  -8   1       12.50       16.88     10.82 o 
  -9  -7   1        4.65        0.00      9.86 o 
  -8  -7   1       17.36       14.59     10.50 o 
  -7  -7   1       29.04       23.08     13.06 o 
  -6  -7   1       64.18       45.14     13.15 o 
  -5  -7   1      452.32      474.78     21.47 o 
  -4  -7   1       57.88      114.08     12.70 o 
  -3  -7   1      377.98      407.43     14.38 o 
  -2  -7   1      309.64      304.64     12.22 o 
  -1  -7   1       15.26       17.77      5.38 o 
   0  -7   1       36.73       52.39      7.14 o 
   1  -7   1       20.00       19.94      5.35 o 
   2  -7   1       15.19       26.24      6.70 o 
   3  -7   1      113.84      145.70      8.22 o 
   4  -7   1      119.34      133.41      9.73 o 
   5  -7   1        2.34       24.87      7.22 o 
   6  -7   1        4.62        3.65      9.10 o 
   7  -7   1       54.77       59.07     10.92 o 
   8  -7   1       27.76       39.08     10.43 o 
   9  -7   1       29.56       18.70      9.17 o 
  -9  -6   1       75.81       78.80     12.19 o 
  -8  -6   1        6.88       19.94     10.59 o 
  -7  -6   1      118.62      133.22      9.60 o 
  -6  -6   1      366.56      343.65     12.02 o 
  -5  -6   1       66.77       61.93      9.11 o 
  -4  -6   1       17.83       52.95     15.03 o 
  -3  -6   1       99.93      124.49      8.93 o 
  -2  -6   1       27.25       68.09     12.52 o 
  -1  -6   1       48.50       53.69     10.77 o 
   0  -6   1        5.13        7.44      4.76 o 
   1  -6   1      100.93      109.01      9.35 o 
   2  -6   1      276.58      287.82     15.24 o 
   3  -6   1       56.70       78.66      7.24 o 
   4  -6   1      610.12      609.37     31.29 o 
   5  -6   1       62.46       65.80      9.42 o 
   6  -6   1      109.36      129.89     11.79 o 
   7  -6   1       38.01       32.85      6.74 o 
   8  -6   1       48.59       38.81      9.20 o 
   9  -6   1       36.64       39.09      9.38 o 
  10  -6   1        4.41       13.01     10.72 o 
 -10  -5   1       27.81       26.75     11.78 o 
  -9  -5   1        5.06        9.15      8.09 o 
  -8  -5   1       88.92       75.21      9.11 o 
  -7  -5   1       13.96       15.09      6.83 o 
  -6  -5   1      151.61      178.82     11.66 o 
  -5  -5   1      110.74      113.25      7.30 o 
  -4  -5   1       26.04       30.16      4.19 o 
  -3  -5   1      310.37      353.37     11.40 o 
  -2  -5   1     1590.58     1735.33     23.45 o 
  -1  -5   1      779.72      850.54     28.67 o 
   0  -5   1      327.73      417.67     10.35 o 
   1  -5   1      198.60      345.24     19.14 o 
   2  -5   1       66.11      454.65     38.68 o 
   3  -5   1       22.90       56.44      7.82 o 
   4  -5   1       23.60       33.06      5.02 o 
   5  -5   1       64.82       66.76      8.60 o 
   6  -5   1       60.64       72.49     10.38 o 
   7  -5   1      119.32      114.78     11.28 o 
   8  -5   1       57.84       68.85      7.01 o 
   9  -5   1        3.88       11.05      8.11 o 
  10  -5   1        2.07        4.38     10.60 o 
 -10  -4   1       26.64       17.72      9.12 o 
  -9  -4   1       41.36       28.07      9.57 o 
  -8  -4   1        4.68        0.00      7.51 o 
  -7  -4   1       86.00       78.87      6.09 o 
  -6  -4   1       41.17       51.70      4.91 o 
  -5  -4   1      169.61      181.99      7.54 o 
  -4  -4   1        0.87        0.08      3.59 o 
  -3  -4   1      197.86      195.92      5.68 o 
  -2  -4   1       71.60       95.48      4.76 o 
  -1  -4   1      588.13      555.91     20.84 o 
   0  -4   1     2301.40     2359.04     37.99 o 
   1  -4   1     1456.53     1240.24     63.20 o 
   2  -4   1      214.82      242.48      8.61 o 
   3  -4   1       50.05       45.11      5.91 o 
   4  -4   1       13.55       17.97      6.10 o 
   5  -4   1        2.98        8.94      6.89 o 
   6  -4   1       10.47       16.08      4.88 o 
   7  -4   1       40.87       39.46      5.53 o 
   8  -4   1       39.35       27.69      5.65 o 
   9  -4   1        9.31        9.95      8.11 o 
  10  -4   1        4.39        0.00     10.29 o 
  11  -4   1        2.81        0.00     11.22 o 
 -11  -3   1       13.79       20.71      9.19 o 
 -10  -3   1        1.87       14.07      9.16 o 
  -9  -3   1       82.73       88.23     10.44 o 
  -8  -3   1       56.86       51.70      6.56 o 
  -7  -3   1       78.52       80.53      6.03 o 
  -6  -3   1       19.75       20.30      3.71 o 
  -5  -3   1      304.08      327.59     15.03 o 
  -4  -3   1     1036.20     1207.05     39.22 o 
  -3  -3   1      323.94      315.15      8.67 o 
  -2  -3   1      557.08      686.81     11.39 o 
  -1  -3   1      170.56      192.19     11.17 o 
   0  -3   1      191.10      316.59     30.55 o 
   1  -3   1      432.39      371.61     21.50 o 
   2  -3   1      779.01      749.60     19.41 o 
   3  -3   1      330.13      332.28      9.44 o 
   4  -3   1     1058.69     1206.21     20.23 o 
   5  -3   1      224.78      230.87     13.62 o 
   6  -3   1       49.06       62.89      5.22 o 
   7  -3   1       65.44       54.52      5.66 o 
   8  -3   1       77.14       69.94      6.46 o 
   9  -3   1       83.97       84.16     11.43 o 
  10  -3   1        2.35       11.66      9.92 o 
  11  -3   1        7.19       13.22      8.87 o 
 -11  -2   1       24.03       24.70      9.97 o 
 -10  -2   1      114.23      115.52     12.13 o 
  -9  -2   1       33.78       32.83      6.97 o 
  -8  -2   1        0.14        0.39      5.53 o 
  -7  -2   1       14.47       16.06      3.35 o 
  -6  -2   1       54.42       59.59      4.31 o 
  -5  -2   1       31.10       32.48      3.47 o 
  -4  -2   1      449.78      571.34     23.40 o 
  -3  -2   1       95.59      109.96      4.21 o 
  -2  -2   1     2935.16     3064.32     28.49 o 
  -1  -2   1     4853.76     4421.23     41.19 o 
   0  -2   1     2838.26     2505.77     28.99 o 
   1  -2   1     2231.81     1801.06     33.84 o 
   2  -2   1     2201.11     2138.89     29.80 o 
   3  -2   1      686.87      689.10     21.68 o 
   4  -2   1      608.64      664.40     11.09 o 
   5  -2   1      277.76      305.40     16.31 o 
   6  -2   1       69.75       64.98      5.51 o 
   7  -2   1       49.75       45.06      5.08 o 
   8  -2   1       86.59       95.43      6.31 o 
   9  -2   1       89.28       89.26     11.42 o 
  10  -2   1      207.79      222.57     12.86 o 
  11  -2   1       12.85       25.56      8.82 o 
 -11  -1   1        4.08        0.00      9.66 o 
 -10  -1   1        9.26        7.27      7.88 o 
  -9  -1   1       80.03       87.18      8.92 o 
  -8  -1   1        3.29        2.16      5.84 o 
  -7  -1   1       22.26       25.73      3.94 o 
  -6  -1   1     1440.50     1839.26     47.26 o 
  -5  -1   1      416.26      503.07     15.59 o 
  -4  -1   1      529.80      711.67     30.39 o 
  -3  -1   1        5.73        8.55      1.63 o 
  -2  -1   1      556.54      738.66     24.54 o 
  -1  -1   1      825.73      819.14     11.59 o 
   1  -1   1     2273.56     1893.26     25.60 o 
   2  -1   1     7277.44     7424.58     29.50 o 
   3  -1   1      948.21      879.73     23.57 o 
   4  -1   1      830.33      866.63     16.68 o 
   5  -1   1       43.82       44.52      3.68 o 
   6  -1   1      143.96      136.73      7.91 o 
   7  -1   1       55.35       44.43      4.48 o 
   8  -1   1      155.79      147.21      6.92 o 
   9  -1   1       15.51        8.58      7.80 o 
  10  -1   1       27.84       15.72      8.53 o 
  11  -1   1       10.99        7.91      8.43 o 
 -11   0   1        0.76        0.28     10.53 o 
 -10   0   1      172.74      192.49     11.82 o 
  -9   0   1        0.22        0.00      6.90 o 
  -8   0   1      206.66      219.22      8.86 o 
  -7   0   1        0.89        0.31      2.78 o 
  -6   0   1      228.41      272.72     11.90 o 
  -5   0   1        1.12        2.86      1.50 o 
  -4   0   1      714.73      887.45     16.06 o 
  -3   0   1        1.29        6.59      2.14 o 
  -2   0   1     2239.45     2751.83     23.00 o 
   1   0   1        1.81        1.64      0.83 o 
   2   0   1      386.90      498.61      4.80 o 
   3   0   1        1.76        1.09      1.50 o 
   4   0   1      175.37      180.61      5.78 o 
   5   0   1        1.28        0.43      2.86 o 
   6   0   1       50.04       45.38      4.46 o 
   7   0   1        0.97        0.00      3.94 o 
   8   0   1      149.39      154.83      8.64 o 
   9   0   1        2.95        4.23      6.78 o 
  10   0   1       97.46       81.15      9.76 o 
  11   0   1        0.38        0.00      8.32 o 
 -11   1   1       47.25       46.76      9.16 o 
 -10   1   1       10.79        3.18      8.22 o 
  -9   1   1        4.77        7.06      5.86 o 
  -8   1   1       31.97       32.04      4.68 o 
  -7   1   1       21.52       22.64      2.47 o 
  -6   1   1      219.89      240.36     12.00 o 
  -5   1   1       22.60       31.24      4.08 o 
  -4   1   1      549.07      604.04     15.88 o 
  -3   1   1      316.73      327.52      5.31 o 
  -2   1   1     5218.21     5258.58     43.48 o 
  -1   1   1     2680.25     2372.29     64.30 o 
   0   1   1      138.67      140.16      3.69 o 
   1   1   1     2747.44     2443.12     18.44 o 
   2   1   1     9450.95    10161.41     73.05 o 
   3   1   1      531.00      548.25     14.03 o 
   4   1   1      327.65      336.42      7.79 o 
   5   1   1       49.19       47.99      3.85 o 
   6   1   1       21.40       22.28      5.05 o 
   7   1   1       69.21       59.80      6.63 o 
   8   1   1       35.94       41.77      7.31 o 
   9   1   1       96.62      108.29     10.24 o 
  10   1   1       35.98       33.43      7.75 o 
  11   1   1        3.60        0.00      9.56 o 
 -11   2   1        8.98       20.35      9.25 o 
 -10   2   1       35.88       36.47      9.23 o 
  -9   2   1        6.31        2.59      6.89 o 
  -8   2   1       37.27       34.14      4.97 o 
  -7   2   1      343.34      353.43     10.81 o 
  -6   2   1       40.01       46.29      3.91 o 
  -5   2   1       87.93      107.39      5.09 o 
  -4   2   1      462.45      521.69     17.49 o 
  -3   2   1      330.62      382.50     24.52 o 
  -2   2   1     3140.46     3183.73     20.59 o 
  -1   2   1      305.72      270.31     10.97 o 
   0   2   1     6953.29     6479.33     37.45 o 
   1   2   1      474.40      388.68      4.95 o 
   2   2   1      761.78      794.09     15.42 o 
   3   2   1      876.16      939.35      9.53 o 
   4   2   1       79.99       86.75      4.80 o 
   5   2   1      459.03      513.49     20.94 o 
   6   2   1      256.27      247.36      8.34 o 
   7   2   1       81.55       75.85      7.31 o 
   8   2   1      111.43      119.59      8.72 o 
   9   2   1       39.32       46.87      8.15 o 
  10   2   1       10.59       11.17      9.23 o 
  11   2   1        1.88        3.92     10.13 o 
 -11   3   1        9.11        4.68      9.53 o 
 -10   3   1       14.16       24.48     10.55 o 
  -9   3   1        2.99        5.18      7.11 o 
  -8   3   1        0.31        6.68      5.14 o 
  -7   3   1        8.07        9.07      3.83 o 
  -6   3   1      319.14      368.26     19.37 o 
  -5   3   1      236.95      284.84      6.48 o 
  -4   3   1     1019.36     1159.39     24.52 o 
  -3   3   1      415.84      416.31      9.80 o 
  -2   3   1      514.33      603.26     10.49 o 
  -1   3   1       92.60       95.44      7.33 o 
   0   3   1     1992.82     1917.48     12.39 o 
   1   3   1      367.24      325.08      8.17 o 
   2   3   1      316.09      331.60      6.28 o 
   3   3   1     1862.58     1857.50     15.89 o 
   4   3   1      156.88      149.08      5.92 o 
   5   3   1        0.11        0.00      3.94 o 
   6   3   1      212.11      215.68      8.21 o 
   7   3   1       15.77       10.14      5.18 o 
   8   3   1      239.25      226.70     12.60 o 
   9   3   1      173.69      163.00     10.96 o 
  10   3   1        1.95        1.17      8.92 o 
 -11   4   1        1.93        1.59     11.03 o 
 -10   4   1       18.92       12.14     10.70 o 
  -9   4   1       21.59       14.70      7.44 o 
  -8   4   1       33.02       37.49      5.82 o 
  -7   4   1       14.83       19.50      5.08 o 
  -6   4   1       11.28       13.82      3.47 o 
  -5   4   1       22.66       67.70      8.08 o 
  -4   4   1        0.98       10.86      4.16 o 
  -3   4   1      100.41       95.01      8.34 o 
  -2   4   1      101.22      111.66      4.33 o 
  -1   4   1     1074.19     1009.58     26.63 o 
   0   4   1        9.39       10.62      2.61 o 
   1   4   1      265.37      297.55      8.86 o 
   2   4   1      165.22      179.40      7.44 o 
   3   4   1      534.58      555.52     11.21 o 
   4   4   1      515.61      531.52     12.67 o 
   5   4   1      302.85      341.68     13.70 o 
   6   4   1      113.25      115.68      6.92 o 
   7   4   1       62.63       67.70      6.76 o 
   8   4   1        3.94        4.54      6.00 o 
   9   4   1        0.69        0.48      8.31 o 
  10   4   1        4.36        0.00      9.49 o 
 -10   5   1        2.30        4.19     10.52 o 
  -9   5   1        6.84        3.32      7.55 o 
  -8   5   1       30.64       34.62      6.58 o 
  -7   5   1      119.19      125.72      8.32 o 
  -6   5   1       23.99       29.98      8.47 o 
  -5   5   1      120.46      124.66     11.76 o 
  -4   5   1       18.59       31.24      6.91 o 
  -3   5   1      133.21      148.94      6.85 o 
  -2   5   1      134.08      208.60     23.05 o 
  -1   5   1        6.67       25.14      5.55 o 
   0   5   1        3.15       29.69      9.33 o 
   1   5   1       88.86       86.02     10.81 o 
   2   5   1      171.79      200.52      8.55 o 
   3   5   1      137.54      162.87     11.94 o 
   4   5   1       12.14       15.46      5.74 o 
   5   5   1      169.90      187.16      7.62 o 
   6   5   1      212.41      207.45      8.28 o 
   7   5   1       55.00       58.18      6.30 o 
   8   5   1       63.32       58.48      6.40 o 
   9   5   1        1.28        4.17      7.56 o 
  10   5   1       19.28       11.30     10.56 o 
 -10   6   1        9.95       27.11     11.45 o 
  -9   6   1       68.61       83.11     13.34 o 
  -8   6   1        1.82       24.48      6.79 o 
  -7   6   1       57.99       55.65      8.91 o 
  -6   6   1      103.81      128.62     19.06 o 
  -5   6   1        9.72       15.66      6.44 o 
  -4   6   1        8.97       20.61      4.68 o 
  -3   6   1       10.54       21.91      4.13 o 
  -2   6   1       15.98       17.55      3.87 o 
  -1   6   1       76.46       68.22      6.92 o 
   0   6   1      175.24      161.13      8.35 o 
   1   6   1       20.50       17.64      4.16 o 
   2   6   1      284.11      260.52     27.48 o 
   3   6   1       26.24       29.33      7.06 o 
   4   6   1      142.03      148.76     13.24 o 
   5   6   1       98.55       98.74     12.69 o 
   6   6   1       70.31       67.46      8.06 o 
   7   6   1       24.93       21.27      7.66 o 
   8   6   1       13.35        5.93      7.51 o 
   9   6   1        7.23        0.24      9.77 o 
  -9   7   1       27.49       27.73     10.78 o 
  -8   7   1        6.48        4.79      6.85 o 
  -7   7   1       41.39       49.03     12.88 o 
  -6   7   1        8.10       15.09      9.93 o 
  -5   7   1      433.29      356.08     27.66 o 
  -4   7   1       45.93       66.89      6.62 o 
  -3   7   1      180.68      186.04      8.83 o 
  -2   7   1      121.60      122.18      6.52 o 
  -1   7   1       10.26        9.12      3.52 o 
   0   7   1        4.03        4.80      3.18 o 
   1   7   1       15.29       13.93      4.43 o 
   2   7   1      114.43      107.64     11.47 o 
   3   7   1       21.87       22.38      7.97 o 
   4   7   1        9.59       13.41      8.64 o 
   5   7   1      147.14      154.61     15.68 o 
   6   7   1       10.22        6.46     12.22 o 
   7   7   1       58.68       66.38     16.02 o 
   8   7   1        9.38       13.67     13.85 o 
  -8   8   1        7.47        7.32      7.23 o 
  -7   8   1       17.74       21.42     10.28 o 
  -6   8   1       16.57       19.12     14.70 o 
  -5   8   1       21.41       34.54     11.50 o 
  -4   8   1       30.69       46.66      6.94 o 
  -3   8   1       23.21       35.18      6.41 o 
  -2   8   1       79.26      113.17      8.14 o 
  -1   8   1      323.29      298.59     10.89 o 
   0   8   1        4.64        8.39      8.02 o 
   1   8   1      180.21      167.54     11.25 o 
   2   8   1        3.87        0.00      7.64 o 
   3   8   1        2.95        3.94      7.97 o 
   4   8   1       32.82       41.62      9.21 o 
   5   8   1       39.72       40.94     12.41 o 
   6   8   1       46.25       48.37     13.84 o 
   7   8   1      116.21      117.98     17.48 o 
   8   8   1        9.55        0.00     13.64 o 
  -7   9   1       22.46       23.56     11.41 o 
  -6   9   1        1.37        5.03      8.54 o 
  -5   9   1       49.35       95.90     17.46 o 
  -4   9   1       33.00       29.70      9.84 o 
  -3   9   1       41.44       37.71      8.89 o 
  -2   9   1        1.91        6.94      6.11 o 
  -1   9   1       21.90       21.16      7.02 o 
   0   9   1      105.45      116.24     10.54 o 
   1   9   1       77.81       62.54      9.22 o 
   2   9   1       30.33       27.64      8.35 o 
   3   9   1       10.30       10.16      8.05 o 
   4   9   1        9.43       11.57      8.56 o 
   5   9   1       27.74       17.48     12.11 o 
   6   9   1       36.58       51.96     14.83 o 
  -6  10   1        2.85        6.23      9.62 o 
  -5  10   1       29.03       33.40     11.81 o 
  -4  10   1        6.62       24.02     10.27 o 
  -3  10   1        1.04        0.00      9.24 o 
  -2  10   1       18.84       21.84      9.97 o 
  -1  10   1       92.98       71.91     10.24 o 
   0  10   1        5.92        0.00      8.69 o 
   1  10   1       44.46       50.74      9.28 o 
   2  10   1       11.53       14.86      8.88 o 
   3  10   1       16.47       17.74      8.90 o 
   4  10   1        3.77        7.42      9.43 o 
   5  10   1        4.38        9.80     12.43 o 
  -4  11   1        3.04        0.00     11.22 o 
  -3  11   1        2.55        3.51     10.99 o 
  -2  11   1        0.47        6.87     12.09 o 
  -1  11   1       25.73       22.72      9.47 o 
   0  11   1        0.92        0.00      9.50 o 
   1  11   1       86.79       75.47     10.56 o 
   2  11   1       21.94        7.91      9.78 o 
   3  11   1       14.67       14.53      9.88 o 
  -4 -11   2       13.47       26.77      9.93 o 
  -3 -11   2        6.21        7.29      9.41 o 
  -2 -11   2        1.85       15.80      8.68 o 
  -1 -11   2        2.37        1.49      9.28 o 
   0 -11   2        0.38        0.00      7.57 o 
   1 -11   2       14.90       18.47      7.63 o 
   2 -11   2        1.51        1.75     11.71 o 
   3 -11   2       35.64       34.91      9.90 o 
   4 -11   2        1.54        8.26      8.93 o 
  -6 -10   2        5.91        0.00     13.67 o 
  -5 -10   2        9.70        7.99      9.16 o 
  -4 -10   2       10.55       13.83      8.98 o 
  -3 -10   2       22.97       12.26      9.95 o 
  -2 -10   2        8.74        1.51      8.89 o 
  -1 -10   2        0.26        0.00      6.94 o 
   0 -10   2       31.85       29.07      6.93 o 
   1 -10   2        5.51        2.26      7.68 o 
   2 -10   2        4.30        9.81      6.47 o 
   3 -10   2       29.43       27.95      7.06 o 
   4 -10   2       16.46       10.25      8.25 o 
   5 -10   2       12.81       30.01      8.99 o 
   6 -10   2        0.24        1.54     11.61 o 
  -7  -9   2       11.36       35.92     12.56 o 
  -6  -9   2        1.58        0.54     12.67 o 
  -5  -9   2       74.74       85.62     13.91 o 
  -4  -9   2       13.76       25.51      9.14 o 
  -3  -9   2       18.76       16.09      8.54 o 
  -2  -9   2       79.73       74.60      8.68 o 
  -1  -9   2       73.93       70.43      8.27 o 
   0  -9   2       31.38       31.54      6.77 o 
   1  -9   2       32.33       33.52      7.94 o 
   2  -9   2       45.41       45.23      6.59 o 
   3  -9   2        1.58        0.61      4.91 o 
   4  -9   2        0.92        8.92      5.82 o 
   5  -9   2       27.46       52.45      8.76 o 
   6  -9   2        0.84        6.56      7.40 o 
   7  -9   2        8.68       12.69     12.70 o 
  -8  -8   2        1.30        0.00     13.13 o 
  -7  -8   2       16.64       28.52     13.64 o 
  -6  -8   2       10.39       20.26     13.09 o 
  -5  -8   2       16.79       16.52      9.42 o 
  -4  -8   2      223.94      235.75     15.82 o 
  -3  -8   2       77.26      225.95     22.17 o 
  -2  -8   2      117.01      155.07      9.80 o 
  -1  -8   2      104.34      112.64      8.80 o 
   0  -8   2        5.04        7.85      6.90 o 
   1  -8   2      115.51      127.81      9.72 o 
   2  -8   2      153.11      169.63     12.19 o 
   3  -8   2      907.34      963.18     37.28 o 
   4  -8   2       74.61       95.30      8.18 o 
   5  -8   2       23.28       21.24      6.73 o 
   6  -8   2       26.04       26.87      7.66 o 
   7  -8   2       11.86       22.17     10.74 o 
   8  -8   2       14.45       18.78     10.91 o 
  -9  -7   2       13.90       22.07     10.87 o 
  -8  -7   2       37.93       39.43     10.85 o 
  -7  -7   2        3.66       15.51     13.65 o 
  -6  -7   2       14.51       10.36     12.67 o 
  -5  -7   2      194.95      233.08     13.81 o 
  -4  -7   2      423.76      437.94     17.97 o 
  -3  -7   2      235.40      263.43     20.31 o 
  -2  -7   2       10.76       16.27      4.86 o 
  -1  -7   2        6.16        8.01      5.12 o 
   0  -7   2       39.39       56.07      7.44 o 
   1  -7   2        2.78        3.07      4.97 o 
   2  -7   2        2.15       29.47      6.04 o 
   3  -7   2      105.61      129.12     11.03 o 
   4  -7   2      428.09      415.84     31.83 o 
   5  -7   2      125.34      152.41     13.07 o 
   6  -7   2       17.30       31.14      9.78 o 
   7  -7   2       37.46       46.73     10.07 o 
   8  -7   2       33.38       28.87     10.24 o 
   9  -7   2        0.14        7.55      9.28 o 
 -10  -6   2       18.74       18.25     10.88 o 
  -9  -6   2       81.40       87.17     12.77 o 
  -8  -6   2      146.72      180.70     14.06 o 
  -7  -6   2      108.96      138.49     12.62 o 
  -6  -6   2      113.00      125.69     12.81 o 
  -5  -6   2        5.35       15.84      5.32 o 
  -4  -6   2      139.55      311.22     42.85 o 
  -3  -6   2       38.01       41.49      8.16 o 
  -2  -6   2      307.08      312.89      7.94 o 
  -1  -6   2      274.30      241.86      8.06 o 
   0  -6   2       22.16       19.75      5.70 o 
   1  -6   2      142.03      153.50      8.29 o 
   2  -6   2      235.94      219.37     10.08 o 
   3  -6   2       65.87       66.83      7.06 o 
   4  -6   2      127.84      109.04     11.23 o 
   5  -6   2        2.67       16.76      8.73 o 
   6  -6   2       56.92       75.70     11.12 o 
   7  -6   2       73.08       67.04      9.07 o 
   8  -6   2      102.65      115.40     10.67 o 
   9  -6   2       86.60       84.63     10.30 o 
  10  -6   2       32.06       29.67     11.53 o 
 -10  -5   2       11.45       13.41     11.55 o 
  -9  -5   2       13.92        9.85      9.41 o 
  -8  -5   2      118.96      132.22      9.87 o 
  -7  -5   2      103.41      118.27      9.09 o 
  -6  -5   2       29.78       34.79      6.21 o 
  -5  -5   2      122.24      116.14      5.96 o 
  -4  -5   2       86.65       89.73      4.72 o 
  -3  -5   2       39.09       47.71      8.87 o 
  -2  -5   2       42.21      421.27     46.35 o 
  -1  -5   2      105.00      169.78     20.51 o 
   0  -5   2      297.80      420.96     18.18 o 
   1  -5   2      641.81      722.72     16.20 o 
   2  -5   2     1969.25     1833.70     43.36 o 
   3  -5   2      254.25      230.00      6.24 o 
   4  -5   2       60.15       58.39      6.51 o 
   5  -5   2      138.75      138.60     10.32 o 
   6  -5   2      137.95      147.77     11.65 o 
   7  -5   2       13.83       18.26      5.87 o 
   8  -5   2      115.21      119.04     10.30 o 
   9  -5   2        9.23       15.46      8.66 o 
  10  -5   2       28.43       26.23     10.73 o 
 -11  -4   2        4.40        9.81     11.25 o 
 -10  -4   2       12.67        8.23      9.24 o 
  -9  -4   2        4.94        0.00      8.73 o 
  -8  -4   2       16.47       18.17      7.39 o 
  -7  -4   2        9.82        9.03      3.40 o 
  -6  -4   2        3.82        5.45      3.11 o 
  -5  -4   2      277.66      371.59     11.45 o 
  -4  -4   2       41.36       41.88      2.88 o 
  -3  -4   2       17.89       20.92      2.62 o 
  -2  -4   2      260.06      254.77      6.47 o 
  -1  -4   2      521.30      506.14      8.98 o 
   0  -4   2      754.21      768.28     10.14 o 
   1  -4   2      105.13      102.57     11.14 o 
   2  -4   2       66.49       70.26      3.35 o 
   3  -4   2      135.89      145.77      8.88 o 
   4  -4   2      129.93      140.56      8.62 o 
   5  -4   2       66.68       75.44      8.21 o 
   6  -4   2      192.09      211.38     15.16 o 
   7  -4   2      127.83      108.93      6.70 o 
   8  -4   2       79.38       90.35      9.77 o 
   9  -4   2       39.02       27.61      8.09 o 
  10  -4   2        6.69        3.10     10.10 o 
 -11  -3   2        5.66        0.17      9.17 o 
 -10  -3   2       36.04       33.56      9.73 o 
  -9  -3   2        7.19        5.03      8.47 o 
  -8  -3   2       82.93       84.14      5.10 o 
  -7  -3   2       52.70       58.45      4.51 o 
  -6  -3   2      380.77      453.09     11.48 o 
  -5  -3   2       34.73       41.38      3.06 o 
  -4  -3   2        6.99       10.13      2.44 o 
  -3  -3   2       96.73       92.70      3.35 o 
  -2  -3   2      782.96      776.54     13.28 o 
  -1  -3   2     1515.77     1319.92     33.16 o 
   0  -3   2     4990.22     4376.19     47.30 o 
   1  -3   2      809.65      735.71      9.71 o 
   2  -3   2      676.04      611.54     10.35 o 
   3  -3   2       76.60       76.68      6.58 o 
   4  -3   2      540.66      585.50     16.34 o 
   5  -3   2       51.10       47.69      6.56 o 
   6  -3   2      174.42      182.35      9.92 o 
   7  -3   2       30.48       25.75      5.06 o 
   8  -3   2       34.55       27.36      8.06 o 
   9  -3   2        5.46        5.64      7.62 o 
  10  -3   2       49.51       52.43     11.30 o 
  11  -3   2       19.05       23.64      8.99 o 
 -11  -2   2       69.46       78.95      9.24 o 
 -10  -2   2       85.93      116.72     12.11 o 
  -9  -2   2        4.25       10.15      6.60 o 
  -8  -2   2        6.70        3.92      3.71 o 
  -7  -2   2      331.27      418.86     17.95 o 
  -6  -2   2       41.63       66.36      6.03 o 
  -5  -2   2      154.55      203.94     11.77 o 
  -4  -2   2      574.72      803.85     13.99 o 
  -3  -2   2      114.22      135.13      5.07 o 
  -2  -2   2     2285.59     2383.08     29.84 o 
  -1  -2   2      435.65      396.30      5.43 o 
   0  -2   2     9923.59     8856.42     64.24 o 
   1  -2   2      358.57      284.95      7.18 o 
   2  -2   2     1452.50     1496.27     15.16 o 
   3  -2   2     1135.65     1050.42     17.36 o 
   4  -2   2        8.84       11.79      1.87 o 
   5  -2   2      461.41      427.63     16.11 o 
   6  -2   2      194.44      160.82     11.53 o 
   7  -2   2       62.03       55.63      5.10 o 
   8  -2   2       53.93       47.73      7.75 o 
   9  -2   2       14.89       14.95      6.48 o 
  10  -2   2       53.76       63.83      9.38 o 
  11  -2   2        1.74       11.59      8.87 o 
 -11  -1   2       58.37       57.47     10.81 o 
 -10  -1   2       21.26       20.24      6.75 o 
  -9  -1   2        1.83        1.88      5.29 o 
  -8  -1   2        6.53        4.24      3.95 o 
  -7  -1   2        3.24        5.23      3.47 o 
  -6  -1   2      242.61      428.91     31.50 o 
  -5  -1   2      280.60      345.98     12.57 o 
  -4  -1   2      910.00     1274.44     31.42 o 
  -3  -1   2      731.57      741.17     23.16 o 
  -2  -1   2     7239.67     8093.94     66.45 o 
  -1  -1   2     2773.41     2451.63     18.38 o 
   0  -1   2        1.58        1.65      0.73 o 
   1  -1   2     2158.87     1734.48     21.57 o 
   2  -1   2     6506.22     6471.84     25.69 o 
   3  -1   2      313.14      294.84     15.83 o 
   4  -1   2       92.04       78.51      3.80 o 
   5  -1   2      146.95      143.40      9.29 o 
   6  -1   2       57.18       54.95      5.04 o 
   7  -1   2       87.01       79.33      5.83 o 
   8  -1   2      139.44      138.68      8.13 o 
   9  -1   2      110.93      114.95     11.31 o 
  10  -1   2       48.84       48.23      9.03 o 
  11  -1   2        8.90       11.19      8.57 o 
 -11   0   2        1.83        0.00     10.01 o 
 -10   0   2        8.68       12.90      6.75 o 
  -9   0   2        0.45        3.29      4.39 o 
  -8   0   2      143.31      180.03      8.66 o 
  -7   0   2        1.16        0.82      2.78 o 
  -6   0   2      250.86      287.80     12.32 o 
  -5   0   2        3.80        4.71      2.26 o 
  -4   0   2      225.66      274.36      8.77 o 
  -3   0   2        2.78        3.87      1.59 o 
  -2   0   2      416.55      528.53     10.44 o 
  -1   0   2        0.07        0.32      0.52 o 
   0   0   2    16195.07    15446.87    103.50 o 
   1   0   2        0.52        0.51      0.93 o 
   2   0   2    24084.76    25251.75     61.02 o 
   3   0   2        0.70        0.63      1.87 o 
   4   0   2      202.20      202.11      4.88 o 
   5   0   2        2.27        0.00      3.41 o 
   6   0   2      158.65      154.73      6.50 o 
   7   0   2        1.30        0.00      4.25 o 
   8   0   2       68.68       68.31      7.93 o 
   9   0   2        6.89        5.45      7.05 o 
  10   0   2       11.63       14.52      7.78 o 
  11   0   2        1.77        0.00      8.34 o 
 -11   1   2       38.63       38.81     10.87 o 
 -10   1   2        2.42        0.00      7.13 o 
  -9   1   2        2.47        5.06      5.82 o 
  -8   1   2        3.72        3.79      3.36 o 
  -7   1   2       21.02       25.04      2.33 o 
  -6   1   2     1431.64     1735.85     45.12 o 
  -5   1   2      733.54      806.64     26.38 o 
  -4   1   2       80.44       90.01      4.63 o 
  -3   1   2      772.13      717.79      8.83 o 
  -2   1   2     9378.62     9392.19     54.16 o 
  -1   1   2     1855.98     1558.32     37.61 o 
   0   1   2      749.12      651.31      9.61 o 
   1   1   2     1155.34      943.86     12.11 o 
   2   1   2     3730.29     3874.49     44.41 o 
   3   1   2      134.44      143.43      2.89 o 
   4   1   2      389.13      405.50      7.70 o 
   5   1   2       86.25       75.09      7.81 o 
   6   1   2      139.76      144.01      9.53 o 
   7   1   2       66.50       66.50      6.89 o 
   8   1   2      217.00      242.90     13.93 o 
   9   1   2       32.85       29.88      7.95 o 
  10   1   2       52.37       52.01      9.07 o 
  11   1   2       16.47       24.54      9.08 o 
 -11   2   2      133.32      120.66     12.34 o 
 -10   2   2      194.60      200.75     10.47 o 
  -9   2   2        2.47        8.09      6.95 o 
  -8   2   2        2.72        4.24      3.24 o 
  -7   2   2       94.25      109.89      6.88 o 
  -6   2   2       51.87       54.64      4.01 o 
  -5   2   2      150.85      156.87      5.13 o 
  -4   2   2      536.66      530.09      8.37 o 
  -3   2   2     1447.90     1389.26     20.99 o 
  -2   2   2      697.75      715.65     12.14 o 
  -1   2   2      203.18      139.37     12.47 o 
   0   2   2     2398.54     2300.11     19.99 o 
   1   2   2      149.99      126.36      2.74 o 
   2   2   2      300.51      313.12      5.46 o 
   3   2   2      260.71      229.30      6.83 o 
   4   2   2     1054.08     1176.42     13.31 o 
   5   2   2       84.67       93.85      5.77 o 
   6   2   2        8.45        5.87      3.26 o 
   7   2   2       41.97       26.77      6.27 o 
   8   2   2      192.79      207.43     11.17 o 
   9   2   2       65.34       51.79      8.10 o 
  10   2   2        1.76        2.82      7.69 o 
  11   2   2       31.87       44.23     11.02 o 
 -11   3   2        7.46        4.39      9.01 o 
 -10   3   2        1.61        0.39      7.92 o 
  -9   3   2       11.17       16.84      7.42 o 
  -8   3   2       73.50       70.91      5.11 o 
  -7   3   2      100.08      110.32      5.85 o 
  -6   3   2       24.05       48.14      5.70 o 
  -5   3   2      120.85      129.99      5.79 o 
  -4   3   2      735.83      774.71     28.86 o 
  -3   3   2      465.06      437.96      9.43 o 
  -2   3   2      266.65      306.24      4.82 o 
  -1   3   2      709.80      639.37     10.37 o 
   0   3   2       53.09       64.55      2.94 o 
   1   3   2      343.74      303.76      5.81 o 
   2   3   2     2004.46     2053.25     35.75 o 
   3   3   2      991.89      981.51     23.82 o 
   4   3   2      103.59       85.89      5.12 o 
   5   3   2      239.40      253.28     10.36 o 
   6   3   2       91.53       99.74      8.15 o 
   7   3   2      204.97      181.97      9.53 o 
   8   3   2      100.13       83.84      8.30 o 
   9   3   2       84.16       77.37      8.79 o 
  10   3   2       26.19       21.60      9.08 o 
 -11   4   2        0.45        0.00     11.01 o 
 -10   4   2        1.02        0.00     10.69 o 
  -9   4   2        0.28        0.00      7.47 o 
  -8   4   2       13.24       14.17      4.64 o 
  -7   4   2       29.93       34.12      4.81 o 
  -6   4   2       66.59       80.09      5.36 o 
  -5   4   2       78.51       91.78      7.48 o 
  -4   4   2      312.51      324.52      9.78 o 
  -3   4   2      567.44      558.01     14.48 o 
  -2   4   2      197.00      181.98      7.36 o 
  -1   4   2       29.57       28.86      2.22 o 
   0   4   2      378.53      405.90     11.24 o 
   1   4   2      587.07      556.29     12.39 o 
   2   4   2      344.23      401.24     18.67 o 
   3   4   2       45.45       48.70      4.89 o 
   4   4   2       21.07       24.42      4.05 o 
   5   4   2      124.17      103.51      7.86 o 
   6   4   2       22.79       18.27      5.32 o 
   7   4   2       28.35       22.40      6.07 o 
   8   4   2       74.41       61.49      7.26 o 
   9   4   2        7.01        7.67      8.21 o 
  10   4   2        0.64        0.00      9.03 o 
 -10   5   2       31.19       24.25     11.44 o 
  -9   5   2       12.02       13.24      7.27 o 
  -8   5   2      117.17      118.36     13.10 o 
  -7   5   2       24.39       30.30      5.60 o 
  -6   5   2      144.03      170.19      9.78 o 
  -5   5   2       77.38       83.63      8.19 o 
  -4   5   2      121.86      119.76      7.88 o 
  -3   5   2      119.73      123.03      5.23 o 
  -2   5   2      194.48      186.06     11.16 o 
  -1   5   2      463.24      455.37      8.45 o 
   0   5   2     2282.13     2273.01     46.36 o 
   1   5   2      627.21      661.03     41.41 o 
   2   5   2       79.24       64.84      6.25 o 
   3   5   2       34.61       45.43      6.54 o 
   4   5   2       56.26       53.98      5.67 o 
   5   5   2      118.30      113.32      7.37 o 
   6   5   2      181.53      177.29     10.01 o 
   7   5   2       22.00       23.58      5.65 o 
   8   5   2       36.76       29.15      6.43 o 
   9   5   2       18.42       14.17      7.73 o 
 -10   6   2       13.47       22.61     10.98 o 
  -9   6   2       75.29       78.13      9.48 o 
  -8   6   2      107.98      128.14     12.83 o 
  -7   6   2       56.85       74.02     11.65 o 
  -6   6   2      316.20      396.21     30.03 o 
  -5   6   2       64.57       86.44     10.18 o 
  -4   6   2       11.14        4.26      4.60 o 
  -3   6   2       72.44       70.25      4.71 o 
  -2   6   2      218.38      215.83      8.65 o 
  -1   6   2       33.72       29.50      3.84 o 
   0   6   2      121.38      109.58      8.36 o 
   1   6   2      108.92       92.24      6.14 o 
   2   6   2       23.06       20.48      5.94 o 
   3   6   2      101.47      112.93      9.01 o 
   4   6   2      216.18      222.27     14.90 o 
   5   6   2      140.33      139.00     10.79 o 
   6   6   2       45.43       44.51      7.48 o 
   7   6   2       13.03       10.12      5.62 o 
   8   6   2       15.97       10.81      8.07 o 
   9   6   2        0.38        5.66      9.78 o 
  -9   7   2        1.30        6.51      7.88 o 
  -8   7   2       39.67       39.39      7.73 o 
  -7   7   2       21.08       13.42     10.10 o 
  -6   7   2       54.43       53.29     16.31 o 
  -5   7   2      113.27      122.53      8.09 o 
  -4   7   2       70.92       74.33      5.87 o 
  -3   7   2       46.13       47.52      5.08 o 
  -2   7   2      116.65      105.59      5.62 o 
  -1   7   2      157.22      120.48      9.09 o 
   0   7   2      228.13      221.83      7.74 o 
   1   7   2      200.70      179.74      7.75 o 
   2   7   2       74.02       67.06      8.07 o 
   3   7   2       44.82       42.77      8.30 o 
   4   7   2       43.74       26.46     11.52 o 
   5   7   2      122.08      114.22     14.19 o 
   6   7   2        8.81        0.00     12.12 o 
   7   7   2       29.58       22.94     13.41 o 
   8   7   2       35.84       58.92     14.62 o 
  -8   8   2        0.52        0.00      7.26 o 
  -7   8   2       82.06       67.30     12.67 o 
  -6   8   2       51.75       63.81     12.80 o 
  -5   8   2        3.74        7.52      9.30 o 
  -4   8   2        8.74       14.83      9.09 o 
  -3   8   2        3.68        3.03      8.69 o 
  -2   8   2        3.79        2.06      5.40 o 
  -1   8   2      125.29      137.75     11.37 o 
   0   8   2      364.03      357.74     21.28 o 
   1   8   2       72.68       59.02      8.97 o 
   2   8   2       45.70       45.32      9.13 o 
   3   8   2        7.91        5.39      7.53 o 
   4   8   2       18.10        9.23     11.82 o 
   5   8   2        0.87        2.99     11.38 o 
   6   8   2       35.26       30.36     13.02 o 
   7   8   2       19.85       17.68     13.01 o 
  -7   9   2        1.54        2.78     10.97 o 
  -6   9   2       19.99       14.18     11.61 o 
  -5   9   2       57.19       55.41     11.98 o 
  -4   9   2        3.02        0.19      9.89 o 
  -3   9   2       22.31       11.24      9.39 o 
  -2   9   2       39.82       35.37     10.55 o 
  -1   9   2       97.54       79.03      8.93 o 
   0   9   2      303.14      252.65     20.26 o 
   1   9   2       54.47       68.63      9.10 o 
   2   9   2        7.10       13.78      8.13 o 
   3   9   2        3.80        4.67      7.99 o 
   4   9   2        6.36        0.00     11.02 o 
   5   9   2        7.97       18.04     12.04 o 
   6   9   2        9.71        0.00     12.68 o 
  -6  10   2        2.45       16.99     15.92 o 
  -5  10   2        4.20        7.28     13.32 o 
  -4  10   2        6.29        5.56     10.44 o 
  -3  10   2       19.34       10.59     10.17 o 
  -2  10   2        6.71       22.41     10.58 o 
  -1  10   2        2.32        5.76      7.85 o 
   0  10   2        0.52        0.00      7.94 o 
   1  10   2       20.33       32.03      8.59 o 
   2  10   2       16.14       12.66      8.52 o 
   3  10   2       25.34       22.08      8.84 o 
   4  10   2        0.94       14.65     12.08 o 
   5  10   2       17.62       15.00     13.20 o 
  -3  11   2       12.80       11.67     11.03 o 
  -2  11   2       21.96       16.99      9.29 o 
  -1  11   2       86.88       76.31     10.73 o 
   0  11   2        0.78        0.00      9.55 o 
   1  11   2       28.43       21.42      9.54 o 
   2  11   2        6.53       10.90      9.62 o 
  -4 -11   3        7.66        7.27      9.76 o 
  -3 -11   3       36.34       47.12     16.96 o 
  -2 -11   3        0.29        0.00      8.63 o 
  -1 -11   3       27.95       20.91      7.59 o 
   0 -11   3       11.18       16.99      7.59 o 
   1 -11   3        3.81        5.69      7.69 o 
   2 -11   3        0.61        0.00      8.43 o 
   3 -11   3        9.93       19.03      9.17 o 
   4 -11   3        1.35        5.85      8.66 o 
  -6 -10   3        7.20       14.09     13.06 o 
  -5 -10   3       22.94       26.33     10.25 o 
  -4 -10   3       11.41        8.19      9.05 o 
  -3 -10   3        0.42        4.20      8.29 o 
  -2 -10   3        3.26        3.88      6.89 o 
  -1 -10   3       13.22       16.76      7.65 o 
   0 -10   3        1.15       19.10      6.95 o 
   1 -10   3       10.59       16.59      7.89 o 
   2 -10   3       15.21       14.53      5.64 o 
   3 -10   3        5.26        5.43      6.51 o 
   4 -10   3       12.37       19.61      6.46 o 
   5 -10   3       13.32       17.43      6.91 o 
   6 -10   3        5.30        7.98     11.43 o 
  -7  -9   3        5.66       12.14     12.80 o 
  -6  -9   3        3.66        0.00     12.70 o 
  -5  -9   3       57.12       63.93     10.81 o 
  -4  -9   3       21.78       15.45      9.01 o 
  -3  -9   3       25.91       32.50      7.79 o 
  -2  -9   3       53.95       54.95      7.27 o 
  -1  -9   3        1.27        4.85      6.58 o 
   0  -9   3        7.30        5.00      5.49 o 
   1  -9   3       20.20       21.15      6.43 o 
   2  -9   3      110.21      102.22      8.17 o 
   3  -9   3       32.74       31.59      5.03 o 
   4  -9   3       21.07       25.82      6.48 o 
   5  -9   3       43.26       48.85      7.74 o 
   6  -9   3        7.14        4.09      7.84 o 
   7  -9   3       20.77        9.12      8.30 o 
  -8  -8   3       10.22       16.70     12.92 o 
  -7  -8   3       18.51        0.67     13.01 o 
  -6  -8   3       35.29       26.75     13.40 o 
  -5  -8   3       18.59       22.71      9.68 o 
  -4  -8   3       61.20      102.10     10.79 o 
  -3  -8   3      882.60      938.45     43.15 o 
  -2  -8   3      180.71      205.02      9.74 o 
  -1  -8   3      121.38      125.49      8.14 o 
   0  -8   3        1.32        0.00      5.61 o 
   1  -8   3      119.25      114.68      7.36 o 
   2  -8   3       98.83      112.56      6.85 o 
   3  -8   3       29.83       36.77      6.59 o 
   4  -8   3      169.29      200.10     10.17 o 
   5  -8   3       23.47       13.89      6.82 o 
   6  -8   3       11.26       27.51      8.48 o 
   7  -8   3       24.32       40.17     11.00 o 
   8  -8   3        1.10        7.75     11.08 o 
  -9  -7   3       19.16       18.10     11.67 o 
  -8  -7   3        5.04       14.61     10.41 o 
  -7  -7   3       92.16      111.69     15.99 o 
  -6  -7   3       25.61       16.42     12.91 o 
  -5  -7   3       58.08       66.25     10.88 o 
  -4  -7   3       97.95      141.03     14.03 o 
  -3  -7   3        2.21       36.39     10.98 o 
  -2  -7   3        0.70        7.95      6.93 o 
  -1  -7   3       12.45       10.22      4.88 o 
   0  -7   3      146.90      146.37      6.99 o 
   1  -7   3        7.28        7.30      4.32 o 
   2  -7   3      268.51      254.01      9.20 o 
   3  -7   3      350.94      350.71     15.42 o 
   4  -7   3      122.56      131.58      8.92 o 
   5  -7   3      419.39      365.20     24.09 o 
   6  -7   3        8.03       16.01      9.35 o 
   7  -7   3       13.61       25.45      9.59 o 
   8  -7   3       35.36       35.12     10.45 o 
   9  -7   3       16.54       15.04      9.39 o 
 -10  -6   3       12.47       24.17     10.15 o 
  -9  -6   3       28.71       96.94     13.39 o 
  -8  -6   3        8.58       42.89     13.85 o 
  -7  -6   3       78.24       99.20     11.94 o 
  -6  -6   3      128.39      162.37     12.62 o 
  -5  -6   3       52.03       53.50      4.84 o 
  -4  -6   3      731.55      694.74     16.56 o 
  -3  -6   3       61.76       78.67      6.18 o 
  -2  -6   3      229.27      239.29     10.28 o 
  -1  -6   3       26.51       27.33      4.63 o 
   0  -6   3        6.34       10.48      3.98 o 
   1  -6   3       46.97       40.18      4.34 o 
   2  -6   3       93.30       67.78      3.52 o 
   3  -6   3       45.20       53.97      5.89 o 
   4  -6   3       45.73       47.41      7.16 o 
   5  -6   3       87.94       98.47     13.28 o 
   6  -6   3      304.83      281.60     17.38 o 
   7  -6   3      160.81      160.10     12.86 o 
   8  -6   3       25.29       39.38      9.05 o 
   9  -6   3       34.65       31.29      9.23 o 
 -10  -5   3       39.64       37.28     12.34 o 
  -9  -5   3       26.66       30.70      9.82 o 
  -8  -5   3       27.17       31.43      6.24 o 
  -7  -5   3       31.20       42.83      7.51 o 
  -6  -5   3        1.15        1.00      4.60 o 
  -5  -5   3        6.89        8.74      2.99 o 
  -4  -5   3       39.89       38.44      3.97 o 
  -3  -5   3      164.47      161.37      6.86 o 
  -2  -5   3     1803.93     1934.80     20.42 o 
  -1  -5   3      688.93      691.29     11.71 o 
   0  -5   3      953.32     1001.59     12.60 o 
   1  -5   3      181.08      155.29      5.93 o 
   2  -5   3      105.33      105.95      6.65 o 
   3  -5   3       30.31       33.22      5.48 o 
   4  -5   3      104.96      115.92     12.19 o 
   5  -5   3       37.79       41.70      8.08 o 
   6  -5   3      159.41      158.76     11.81 o 
   7  -5   3      153.04      160.33     12.37 o 
   8  -5   3       77.41       93.20     10.06 o 
   9  -5   3        8.91        8.35      8.39 o 
  10  -5   3        8.23       14.03     10.21 o 
 -11  -4   3        1.09        7.80      8.86 o 
 -10  -4   3        2.89        0.00      9.11 o 
  -9  -4   3        8.63       10.41      8.30 o 
  -8  -4   3       41.05       57.83      6.43 o 
  -7  -4   3       45.35       67.52      6.73 o 
  -6  -4   3       40.60       35.47      6.69 o 
  -5  -4   3      326.11      364.11     11.08 o 
  -4  -4   3        8.78        7.34      1.99 o 
  -3  -4   3      238.25      227.99      4.69 o 
  -2  -4   3       87.90       81.39      3.82 o 
  -1  -4   3      999.06      960.97      8.83 o 
   0  -4   3       39.24       37.03      3.06 o 
   1  -4   3     1120.13      958.59     19.19 o 
   2  -4   3      340.14      293.18     11.82 o 
   3  -4   3      459.21      485.84     15.91 o 
   4  -4   3      390.64      397.68     17.67 o 
   5  -4   3      131.08      141.06      9.53 o 
   6  -4   3      307.26      346.00     14.90 o 
   7  -4   3       33.42       34.91      7.70 o 
   8  -4   3      116.37      107.66      9.79 o 
   9  -4   3       10.27       15.22      8.02 o 
  10  -4   3        0.04        0.00     10.37 o 
 -11  -3   3       16.83       12.51      7.72 o 
 -10  -3   3        5.89        3.35      7.76 o 
  -9  -3   3        4.93        4.02      9.31 o 
  -8  -3   3        0.23        1.57      4.62 o 
  -7  -3   3       25.82       25.19      3.69 o 
  -6  -3   3      426.32      535.71     17.57 o 
  -5  -3   3      282.00      345.94     11.98 o 
  -4  -3   3     1186.35     1284.95     14.89 o 
  -3  -3   3      322.89      358.87     10.31 o 
  -2  -3   3      661.46      668.89     14.64 o 
  -1  -3   3       15.58       14.03      1.73 o 
   0  -3   3     2023.17     1962.62     22.72 o 
   1  -3   3      476.10      379.28     12.39 o 
   2  -3   3      223.40      234.13      7.64 o 
   3  -3   3     1974.68     1983.86     62.09 o 
   4  -3   3      162.05      169.77     12.12 o 
   5  -3   3       22.03       19.69      3.33 o 
   6  -3   3      290.48      253.35     17.93 o 
   7  -3   3       21.92       15.67      4.53 o 
   8  -3   3      148.56      148.43     10.70 o 
   9  -3   3      166.73      155.36     10.37 o 
  10  -3   3        4.15        6.68      9.58 o 
 -11  -2   3       91.31      104.32     16.24 o 
 -10  -2   3      229.75      279.79     17.29 o 
  -9  -2   3        5.07        7.19      6.45 o 
  -8  -2   3       36.27       41.86      5.07 o 
  -7  -2   3      210.36      252.49     10.19 o 
  -6  -2   3       65.56       66.94      4.43 o 
  -5  -2   3       80.54       84.82      3.87 o 
  -4  -2   3      664.32      686.21     14.97 o 
  -3  -2   3     1443.30     1467.83     25.85 o 
  -2  -2   3     1524.94     1563.45     14.06 o 
  -1  -2   3      303.75      235.72      4.90 o 
   0  -2   3     1137.69     1069.73     13.38 o 
   1  -2   3      139.87      109.83      3.78 o 
   2  -2   3       62.46       54.65      3.42 o 
   3  -2   3      306.64      271.37      9.97 o 
   4  -2   3      684.81      757.87     23.77 o 
   5  -2   3      156.37      133.50      9.28 o 
   6  -2   3       35.73       30.22      3.23 o 
   7  -2   3        6.36        6.06      6.82 o 
   8  -2   3      247.99      293.18     19.07 o 
   9  -2   3       36.10       35.41      7.01 o 
  10  -2   3        1.31        3.67      8.15 o 
  11  -2   3       17.67       11.95      8.97 o 
 -11  -1   3        5.96        7.27     10.33 o 
 -10  -1   3        2.70        3.21      6.59 o 
  -9  -1   3        0.54        2.08      4.89 o 
  -8  -1   3       30.61       31.49      3.99 o 
  -7  -1   3       29.68       34.91      3.72 o 
  -6  -1   3      709.69      884.92     19.87 o 
  -5  -1   3      463.08      528.14     16.05 o 
  -4  -1   3      804.47      916.86     12.50 o 
  -3  -1   3      603.34      569.20     18.75 o 
  -2  -1   3     6506.60     6560.60     56.31 o 
  -1  -1   3     1276.01     1096.60     13.14 o 
   0  -1   3     1419.18     1259.58     12.73 o 
   1  -1   3      588.56      492.39      6.45 o 
   2  -1   3     3272.36     3361.89     34.33 o 
   3  -1   3       40.57       33.35      3.45 o 
   4  -1   3      670.65      821.42     14.21 o 
   5  -1   3       44.77       44.47      5.56 o 
   6  -1   3       54.13       53.83      5.69 o 
   7  -1   3        8.06       12.15      4.66 o 
   8  -1   3      146.44      152.80      9.12 o 
   9  -1   3       65.64       67.92      8.44 o 
  10  -1   3        3.69        7.20      8.17 o 
  11  -1   3        2.18        0.30      8.68 o 
 -11   0   3        0.39        0.00      8.05 o 
 -10   0   3        7.41        5.74      6.86 o 
  -9   0   3        1.08        0.00      4.60 o 
  -8   0   3      200.93      224.81     11.77 o 
  -7   0   3        3.34        0.00      2.99 o 
  -6   0   3        9.63        9.07      3.18 o 
  -5   0   3        0.03        0.00      2.44 o 
  -4   0   3      164.36      191.14      4.50 o 
  -3   0   3        2.28        2.30      2.82 o 
  -2   0   3    24294.44    25600.94    136.06 o 
  -1   0   3        2.23        2.12      0.71 o 
   0   0   3     1336.90     1317.30     10.88 o 
   1   0   3        2.48        3.09      1.27 o 
   2   0   3    11279.92    11418.94     32.02 o 
   3   0   3        6.24        5.72      1.31 o 
   4   0   3      702.47      909.90     15.45 o 
   5   0   3        4.78        5.71      2.80 o 
   6   0   3      115.19      101.17      5.98 o 
   7   0   3        0.15        0.77      4.70 o 
   8   0   3        6.86       10.44      5.87 o 
   9   0   3        2.10        0.00      7.57 o 
  10   0   3       25.08       21.08      8.31 o 
  11   0   3        0.02        0.00      8.41 o 
 -11   1   3       56.95       48.95     10.17 o 
 -10   1   3       20.16       17.27      7.10 o 
  -9   1   3       10.53       13.84      6.15 o 
  -8   1   3        2.23        6.80      4.14 o 
  -7   1   3        0.56        0.79      3.68 o 
  -6   1   3       23.03       42.86      5.72 o 
  -5   1   3       23.94       25.84      2.70 o 
  -4   1   3      258.05      272.64      7.48 o 
  -3   1   3      277.63      288.45      7.51 o 
  -2   1   3     3596.46     3672.65     38.99 o 
  -1   1   3      505.46      444.54      7.73 o 
   0   1   3     1428.92     1350.63     17.70 o 
   1   1   3      283.95      243.74      4.22 o 
   2   1   3      101.36      115.13      2.94 o 
   3   1   3      140.74      130.66      3.10 o 
   4   1   3     1249.52     1286.46     30.32 o 
   5   1   3       37.16       34.40      4.08 o 
   6   1   3       56.39       62.53      5.36 o 
   7   1   3       22.10       15.64      6.12 o 
   8   1   3       29.35       31.62      7.57 o 
   9   1   3       78.56       78.74     11.93 o 
  10   1   3       16.70       16.47      8.55 o 
  11   1   3        2.20        2.41      8.38 o 
 -11   2   3        8.23       20.40      8.73 o 
 -10   2   3       89.48      106.03      9.29 o 
  -9   2   3        3.95        3.14      7.38 o 
  -8   2   3        1.02        6.82      4.56 o 
  -7   2   3       59.71       61.21      4.41 o 
  -6   2   3       13.55       17.26      3.47 o 
  -5   2   3      414.40      463.18     14.75 o 
  -4   2   3       62.17       67.78      4.58 o 
  -3   2   3      327.74      318.17      6.75 o 
  -2   2   3      275.26      291.02      6.93 o 
  -1   2   3      229.49      181.22      6.33 o 
   0   2   3      700.06      678.34     11.93 o 
   1   2   3      251.37      220.66      3.88 o 
   2   2   3      670.07      709.04      9.61 o 
   3   2   3       66.66       72.18      3.54 o 
   4   2   3      373.41      344.80     10.43 o 
   5   2   3        8.44        5.54      4.18 o 
   6   2   3        6.05        7.48      5.09 o 
   7   2   3      130.45      140.38      8.99 o 
   8   2   3      277.32      265.10     15.96 o 
   9   2   3       73.04       68.61      8.71 o 
  10   2   3       63.48       54.79      8.64 o 
 -11   3   3        4.81       12.91      9.03 o 
 -10   3   3       35.58       27.66      8.65 o 
  -9   3   3       31.94       31.21      8.10 o 
  -8   3   3       55.38       50.54      4.92 o 
  -7   3   3       38.00       47.17      5.29 o 
  -6   3   3      315.48      292.01      7.56 o 
  -5   3   3       27.05       25.68      2.43 o 
  -4   3   3      141.16      145.05      6.91 o 
  -3   3   3     2239.26     2217.21     28.19 o 
  -2   3   3     1908.15     2080.44     25.08 o 
  -1   3   3       67.98       68.28      5.25 o 
   0   3   3      854.40      850.37     17.21 o 
   1   3   3       26.78       22.78      2.94 o 
   2   3   3       14.60       20.64      3.28 o 
   3   3   3      369.15      375.40      9.89 o 
   4   3   3      722.47      733.62     10.96 o 
   5   3   3      334.96      347.24     13.25 o 
   6   3   3       47.20       64.60      6.29 o 
   7   3   3        9.75       13.51      6.43 o 
   8   3   3       36.42       36.47      7.23 o 
   9   3   3       18.75       12.54      6.87 o 
  10   3   3       36.79       32.27      9.73 o 
 -11   4   3        4.91        0.00     11.00 o 
 -10   4   3        8.37        3.31      8.21 o 
  -9   4   3       16.31       21.40      7.67 o 
  -8   4   3        3.97        4.13      4.73 o 
  -7   4   3       98.62      102.27      6.12 o 
  -6   4   3      330.61      344.54      9.92 o 
  -5   4   3      172.69      174.99      8.60 o 
  -4   4   3      461.66      559.53     12.46 o 
  -3   4   3      152.87      149.15      5.64 o 
  -2   4   3      392.49      410.26     11.85 o 
  -1   4   3      927.51      889.64     12.96 o 
   0   4   3      402.69      412.01      7.36 o 
   1   4   3      632.79      649.44     11.26 o 
   2   4   3      497.61      514.03     10.96 o 
   3   4   3       23.53       18.15      4.81 o 
   4   4   3      100.53      114.93      6.12 o 
   5   4   3      309.34      306.99     10.09 o 
   6   4   3       28.90       25.05      5.50 o 
   7   4   3       73.94       69.52      7.03 o 
   8   4   3        3.93        4.38      6.17 o 
   9   4   3       15.20        3.69      7.24 o 
  10   4   3        1.53        0.00      9.58 o 
 -10   5   3       11.70       10.33      8.34 o 
  -9   5   3        9.72        7.74      7.92 o 
  -8   5   3       60.38       66.73      6.71 o 
  -7   5   3       83.65       85.04      6.71 o 
  -6   5   3      110.17      113.70      9.17 o 
  -5   5   3       17.32       26.95      6.77 o 
  -4   5   3       20.57       11.49      3.34 o 
  -3   5   3       28.30       27.53      3.90 o 
  -2   5   3       56.49       47.98      5.42 o 
  -1   5   3      258.79      225.48     10.55 o 
   0   5   3      220.38      219.11      8.74 o 
   1   5   3        2.93        8.41      3.65 o 
   2   5   3      277.10      296.96     21.97 o 
   3   5   3       10.65       19.76      6.34 o 
   4   5   3        4.56        2.81      5.39 o 
   5   5   3       48.51       50.72      6.15 o 
   6   5   3       13.27       17.06      5.39 o 
   7   5   3      101.75      103.24      7.53 o 
   8   5   3       31.29       36.64      6.27 o 
   9   5   3       46.68       53.74      9.39 o 
 -10   6   3       15.66       23.74     11.36 o 
  -9   6   3       63.90       61.57      9.94 o 
  -8   6   3        5.26       10.88      9.14 o 
  -7   6   3      224.93      213.64     13.63 o 
  -6   6   3       45.91       60.72      9.66 o 
  -5   6   3       77.32       74.70      6.34 o 
  -4   6   3      138.12      125.93     16.34 o 
  -3   6   3       27.88       23.32      3.13 o 
  -2   6   3       30.56       25.41      4.63 o 
  -1   6   3       64.34       60.12      5.14 o 
   0   6   3       13.71       15.32      4.11 o 
   1   6   3       18.80       15.98      4.56 o 
   2   6   3       16.28       22.80      6.12 o 
   3   6   3      111.90       99.85     13.38 o 
   4   6   3      163.79      145.06     13.81 o 
   5   6   3       26.13       23.90      6.92 o 
   6   6   3       15.25        8.62      6.91 o 
   7   6   3       10.16       12.05      6.00 o 
   8   6   3        1.13        7.28      8.10 o 
   9   6   3       23.97       16.40      9.96 o 
  -9   7   3       14.38       15.48      8.49 o 
  -8   7   3       15.93       13.20      6.99 o 
  -7   7   3        2.74        4.69      8.43 o 
  -6   7   3       24.06       22.55     11.98 o 
  -5   7   3      169.19      149.47     18.29 o 
  -4   7   3       11.88        3.33      6.70 o 
  -3   7   3        5.83        6.24      3.32 o 
  -2   7   3       75.18       58.44      6.43 o 
  -1   7   3       75.47       69.51      7.72 o 
   0   7   3       90.15       72.56      6.04 o 
   1   7   3       28.99       30.80      5.65 o 
   2   7   3      101.65       89.65      7.42 o 
   3   7   3        9.93        2.06      7.37 o 
   4   7   3       24.10       31.30     11.43 o 
   5   7   3       68.41       62.97     12.86 o 
   6   7   3       33.72       29.62     12.38 o 
   7   7   3       26.86       30.56     10.12 o 
   8   7   3       34.08       23.02     13.77 o 
  -8   8   3        8.78        6.47      7.60 o 
  -7   8   3       38.20       21.92     11.91 o 
  -6   8   3      156.09      149.97     15.03 o 
  -5   8   3       42.13       40.76      8.51 o 
  -4   8   3       34.39       29.64      8.79 o 
  -3   8   3        3.26        3.94      8.38 o 
  -2   8   3       37.08       25.52      8.66 o 
  -1   8   3      184.96      170.61      9.49 o 
   0   8   3       13.91       20.41      8.10 o 
   1   8   3      217.22      194.99     11.01 o 
   2   8   3       52.63       36.89      6.37 o 
   3   8   3       30.21       18.80      8.20 o 
   4   8   3        1.56        0.00     11.07 o 
   5   8   3       30.78       31.51     13.09 o 
   6   8   3        0.60        0.00     12.51 o 
   7   8   3        4.01        0.00     12.82 o 
  -7   9   3       13.74       19.15     12.70 o 
  -6   9   3        0.78        4.99     11.11 o 
  -5   9   3       30.43       51.63     12.07 o 
  -4   9   3        4.79        6.46     10.60 o 
  -3   9   3        0.01        0.07      8.60 o 
  -2   9   3        1.98        0.00      8.65 o 
  -1   9   3       26.62       26.94      7.44 o 
   0   9   3        2.99        4.73      7.84 o 
   1   9   3       47.58       38.57      8.67 o 
   2   9   3        5.05        0.00      7.88 o 
   3   9   3        1.04        2.73      8.01 o 
   4   9   3        3.51        0.00     12.09 o 
   5   9   3        1.80       10.56     12.07 o 
   6   9   3        1.78        0.00     13.06 o 
  -5  10   3        4.17       20.24     11.91 o 
  -4  10   3        4.95        2.30     11.64 o 
  -3  10   3       18.89       24.95     10.32 o 
  -2  10   3       21.94       16.65      7.65 o 
  -1  10   3       31.48       28.36      8.35 o 
   0  10   3        3.39        0.00      7.85 o 
   1  10   3       24.30       16.10      8.20 o 
   2  10   3       24.07       17.90      8.57 o 
   3  10   3        6.62       14.30      8.93 o 
   4  10   3        0.71        9.06     13.05 o 
  -2  11   3        4.14       15.86      9.52 o 
  -1  11   3        1.07        0.00      9.23 o 
   0  11   3        1.38        2.69      9.55 o 
   1  11   3       11.44        5.69      9.71 o 
  -4 -11   4        2.36       24.33     10.29 o 
  -3 -11   4        9.53       24.50     10.00 o 
  -2 -11   4        0.29        3.28      7.38 o 
  -1 -11   4       13.30       22.25      7.72 o 
   0 -11   4       14.96       19.23      6.95 o 
   1 -11   4       27.74       23.50      7.49 o 
   2 -11   4        2.49        0.00      8.64 o 
   3 -11   4       31.06       26.79      8.08 o 
   4 -11   4        7.60        0.00      7.86 o 
  -6 -10   4        0.25        0.00     10.34 o 
  -5 -10   4        7.29       15.52      9.35 o 
  -4 -10   4       13.73       17.87      9.74 o 
  -3 -10   4       48.77       36.36      7.83 o 
  -2 -10   4       12.62       12.31      7.08 o 
  -1 -10   4        5.72        1.52      6.95 o 
   0 -10   4        6.97       16.87      6.54 o 
   1 -10   4        0.85        6.49      6.35 o 
   2 -10   4        4.84        8.13      5.87 o 
   3 -10   4       18.06       21.02      6.55 o 
   4 -10   4        4.30       10.25      6.44 o 
   5 -10   4        9.42       15.91      7.13 o 
   6 -10   4        7.01       10.13      8.48 o 
  -7  -9   4       16.41       14.33     12.78 o 
  -6  -9   4        0.33        0.00      9.51 o 
  -5  -9   4        2.39       18.39      9.53 o 
  -4  -9   4        1.64        3.69      8.86 o 
  -3  -9   4       15.41       16.00      6.61 o 
  -2  -9   4      110.23       98.26      8.30 o 
  -1  -9   4       56.45       58.80      7.86 o 
   0  -9   4        8.54        3.29      6.06 o 
   1  -9   4       36.71       39.63      6.24 o 
   2  -9   4       35.01       32.73      5.38 o 
   3  -9   4       15.35       19.13      5.99 o 
   4  -9   4       46.56       39.90      6.98 o 
   5  -9   4       83.66       92.11      8.51 o 
   6  -9   4        4.73       13.22      8.15 o 
   7  -9   4        2.04        5.12      8.69 o 
  -8  -8   4        4.12       17.15     12.89 o 
  -7  -8   4        2.38        1.33     13.05 o 
  -6  -8   4       26.33        6.05      9.77 o 
  -5  -8   4       69.29       66.83     16.28 o 
  -4  -8   4       85.41      124.35      9.19 o 
  -3  -8   4      276.49      285.87     10.87 o 
  -2  -8   4      120.46      122.04      9.49 o 
  -1  -8   4       77.92       81.89     10.68 o 
   0  -8   4        3.27        2.11      5.34 o 
   1  -8   4       51.70       68.54      8.07 o 
   2  -8   4      313.00      317.53      9.77 o 
   3  -8   4      132.40      130.90      8.11 o 
   4  -8   4        4.88        9.30      6.37 o 
   5  -8   4       26.44       31.84      7.75 o 
   6  -8   4       76.28       97.24     12.96 o 
   7  -8   4      100.83       85.19     12.64 o 
   8  -8   4       15.33       16.76     11.19 o 
  -9  -7   4       25.39       39.93     10.98 o 
  -8  -7   4        1.14        7.53     10.17 o 
  -7  -7   4        0.01       12.81     13.15 o 
  -6  -7   4        4.19        0.01     12.33 o 
  -5  -7   4       61.20       93.05      9.48 o 
  -4  -7   4      455.36      478.58     12.61 o 
  -3  -7   4      279.70      287.81      9.99 o 
  -2  -7   4      252.68      250.83     12.39 o 
  -1  -7   4        2.73        1.69      3.06 o 
   0  -7   4       26.83       33.12      4.40 o 
   1  -7   4        3.72        2.40      3.78 o 
   2  -7   4       13.52       14.34      2.59 o 
   3  -7   4      158.46      140.80      7.76 o 
   4  -7   4       32.53       33.49      6.62 o 
   5  -7   4       61.78       56.23     10.20 o 
   6  -7   4       93.13      104.39     11.41 o 
   7  -7   4        2.16        7.92      9.81 o 
   8  -7   4       25.24       32.55     10.66 o 
   9  -7   4        0.50        0.00      9.19 o 
 -10  -6   4       15.00       37.97     10.94 o 
  -9  -6   4      252.50      265.37     22.45 o 
  -8  -6   4      114.90      138.57     16.44 o 
  -7  -6   4      115.55      123.16     10.55 o 
  -6  -6   4      109.07      127.85     10.19 o 
  -5  -6   4       41.48       33.81      4.89 o 
  -4  -6   4      114.41      114.08      6.15 o 
  -3  -6   4      160.51      161.57      6.48 o 
  -2  -6   4       85.41       82.91      4.18 o 
  -1  -6   4       63.13       53.98      5.79 o 
   0  -6   4       80.61       86.19      4.61 o 
   1  -6   4       92.40       80.96      4.36 o 
   2  -6   4        9.12        6.88      2.97 o 
   3  -6   4       46.71       51.46      7.34 o 
   4  -6   4       27.49       18.71      7.72 o 
   5  -6   4       58.50       71.44      9.44 o 
   6  -6   4       16.96       26.27      9.52 o 
   7  -6   4       54.39       50.48     10.30 o 
   8  -6   4        6.19        5.24      8.25 o 
   9  -6   4        6.96        5.42      8.79 o 
 -10  -5   4        1.42        2.78      9.53 o 
  -9  -5   4        4.60        0.00      9.13 o 
  -8  -5   4       22.68       31.18      9.39 o 
  -7  -5   4      139.93      160.86      8.87 o 
  -6  -5   4       50.03       59.26      5.87 o 
  -5  -5   4      117.53      114.68      5.44 o 
  -4  -5   4       52.34       45.14      3.49 o 
  -3  -5   4      168.85      174.07      6.20 o 
  -2  -5   4      119.18      123.72      5.84 o 
  -1  -5   4        8.21        5.47      1.47 o 
   0  -5   4      114.95      124.73      5.31 o 
   1  -5   4       50.35       56.28      2.84 o 
   2  -5   4      287.66      283.31      9.83 o 
   3  -5   4      169.71      161.92      5.50 o 
   4  -5   4        2.90        1.32      6.70 o 
   5  -5   4      125.90      132.18     16.07 o 
   6  -5   4      196.76      179.21     21.62 o 
   7  -5   4       40.57       34.41      9.52 o 
   8  -5   4       86.23       87.99      9.80 o 
   9  -5   4        6.38        4.34      8.46 o 
  10  -5   4       18.61       16.78     10.29 o 
 -11  -4   4        6.36        0.11      8.33 o 
 -10  -4   4       15.83       18.98      9.50 o 
  -9  -4   4        9.33       11.66      7.71 o 
  -8  -4   4        0.60        2.91      5.72 o 
  -7  -4   4       14.96       19.05      5.52 o 
  -6  -4   4        8.82       15.08      5.04 o 
  -5  -4   4      159.22      152.54      7.09 o 
  -4  -4   4      112.87      121.76      4.46 o 
  -3  -4   4       81.98       81.44      4.21 o 
  -2  -4   4      329.32      332.26      6.55 o 
  -1  -4   4      293.18      299.56      5.80 o 
   0  -4   4      166.91      186.39      4.55 o 
   1  -4   4       24.29       19.83      2.66 o 
   2  -4   4       38.44       42.20      4.02 o 
   3  -4   4      195.30      197.68      8.82 o 
   4  -4   4      313.30      356.54     11.91 o 
   5  -4   4      208.30      221.05     11.20 o 
   6  -4   4       20.99       14.53      3.79 o 
   7  -4   4       26.56       32.30      7.85 o 
   8  -4   4       38.22       47.62      8.59 o 
   9  -4   4       14.23        7.56      8.13 o 
  10  -4   4        0.33        0.00     10.51 o 
 -11  -3   4        2.85       12.53      7.71 o 
 -10  -3   4       11.76       11.45      7.14 o 
  -9  -3   4       10.34       12.44      7.22 o 
  -8  -3   4       96.09       94.44      7.15 o 
  -7  -3   4       93.87       88.06      4.63 o 
  -6  -3   4       79.28       75.89      6.60 o 
  -5  -3   4      122.47      115.36      6.56 o 
  -4  -3   4      538.82      607.48      8.67 o 
  -3  -3   4      743.39      783.82      9.24 o 
  -2  -3   4      220.38      235.60      6.93 o 
  -1  -3   4      684.81      565.33      9.12 o 
   0  -3   4      229.50      242.39      4.01 o 
   1  -3   4      220.62      185.98      6.89 o 
   2  -3   4     2596.98     2599.56     63.42 o 
   3  -3   4      738.76      784.56     23.75 o 
   4  -3   4       68.40       70.19      7.82 o 
   5  -3   4      303.27      302.89     11.84 o 
   6  -3   4       37.29       36.75      3.48 o 
   7  -3   4      152.84      151.22     12.85 o 
   8  -3   4      131.24      120.01      9.90 o 
   9  -3   4       72.44       59.65      8.62 o 
  10  -3   4        6.63        4.40      8.58 o 
 -11  -2   4       40.53       34.92      8.51 o 
 -10  -2   4       35.66       43.50      8.39 o 
  -9  -2   4        6.87       10.92      6.43 o 
  -8  -2   4        5.20        0.00      3.61 o 
  -7  -2   4       35.37       36.87      3.68 o 
  -6  -2   4       64.95       63.79      3.64 o 
  -5  -2   4      463.26      520.43      8.67 o 
  -4  -2   4       15.01       15.17      2.84 o 
  -3  -2   4      571.51      552.32      9.34 o 
  -2  -2   4       61.52       60.01      2.17 o 
  -1  -2   4      176.28      140.75      2.74 o 
   0  -2   4       19.66       19.99      1.45 o 
   1  -2   4      226.08      188.57      5.32 o 
   2  -2   4      787.51      729.61     14.44 o 
   3  -2   4      189.63      180.92      8.75 o 
   4  -2   4      515.52      569.11     10.29 o 
   5  -2   4        4.31        4.12      2.00 o 
   6  -2   4       15.39        9.57      4.61 o 
   7  -2   4      198.05      195.97     12.67 o 
   8  -2   4      176.87      185.49     13.70 o 
   9  -2   4       47.77       42.24      7.12 o 
  10  -2   4       66.09       68.68      9.58 o 
 -11  -1   4       86.95       95.79     12.03 o 
 -10  -1   4       11.43       13.17      6.35 o 
  -9  -1   4       46.26       58.29      5.51 o 
  -8  -1   4        6.34        7.74      3.96 o 
  -7  -1   4       30.56       26.29      3.70 o 
  -6  -1   4      169.17      155.78      5.17 o 
  -5  -1   4       36.72       28.88      3.18 o 
  -4  -1   4       95.31       97.99      3.89 o 
  -3  -1   4      210.83      216.85      3.34 o 
  -2  -1   4     3475.48     3534.53     25.02 o 
  -1  -1   4      268.91      219.80      4.43 o 
   0  -1   4     1354.15     1288.34     11.34 o 
   1  -1   4      147.79      121.62      4.46 o 
   2  -1   4      638.45      595.90     10.19 o 
   3  -1   4      515.79      517.87     15.22 o 
   4  -1   4     1007.70     1116.62     13.84 o 
   5  -1   4       23.51       18.53      5.40 o 
   6  -1   4      142.64      124.28      7.41 o 
   7  -1   4       30.28       31.14      6.06 o 
   8  -1   4       28.04       32.01      7.16 o 
   9  -1   4       65.95       59.08      7.49 o 
  10  -1   4       40.19       30.88      8.55 o 
 -11   0   4        0.30        0.00      8.29 o 
 -10   0   4      152.44      138.46     10.63 o 
  -9   0   4        3.94        2.80      6.05 o 
  -8   0   4       27.85       33.20      4.87 o 
  -7   0   4        0.35        0.54      3.24 o 
  -6   0   4       56.41       53.39      4.43 o 
  -5   0   4        0.14        0.00      2.94 o 
  -4   0   4      163.16      216.82      6.16 o 
  -3   0   4        1.69        2.81      2.05 o 
  -2   0   4    11202.49    11652.57     36.63 o 
  -1   0   4        3.39        3.22      0.89 o 
   0   0   4      611.26      503.84      5.06 o 
   1   0   4        1.70        1.33      1.42 o 
   2   0   4     6600.91     6549.30     37.91 o 
   3   0   4        1.15        0.48      1.98 o 
   4   0   4     2438.17     2775.31     53.25 o 
   5   0   4        0.20        0.00      2.62 o 
   6   0   4      186.29      198.48      7.53 o 
   7   0   4        2.26        2.12      5.44 o 
   8   0   4      452.63      431.69     14.03 o 
   9   0   4        7.55        2.50      6.83 o 
  10   0   4       33.65       24.74      8.12 o 
 -11   1   4       15.86       19.04      8.67 o 
 -10   1   4       14.53       20.08      7.40 o 
  -9   1   4       82.13       75.30      7.63 o 
  -8   1   4      161.74      159.90      6.85 o 
  -7   1   4       42.72       37.83      4.91 o 
  -6   1   4       19.83       15.95      4.06 o 
  -5   1   4      146.03      128.45      7.48 o 
  -4   1   4      387.51      405.86      8.07 o 
  -3   1   4       11.39        8.67      2.37 o 
  -2   1   4      115.70      112.88      2.71 o 
  -1   1   4      217.37      179.25      7.29 o 
   0   1   4     1098.31      969.25     24.22 o 
   1   1   4      199.76      180.18      3.23 o 
   2   1   4     1155.54     1171.38      9.74 o 
   3   1   4      646.79      620.33     11.36 o 
   4   1   4     1764.65     1896.37     27.03 o 
   5   1   4       32.62       31.91      3.17 o 
   6   1   4        3.39        4.43      4.37 o 
   7   1   4      162.05      171.02     10.86 o 
   8   1   4       96.21      110.85     11.16 o 
   9   1   4       57.70       62.65      8.68 o 
  10   1   4       32.38       25.51      8.53 o 
 -11   2   4       59.44       71.53      8.64 o 
 -10   2   4      109.27      120.37      9.77 o 
  -9   2   4       77.79       69.11      9.00 o 
  -8   2   4       87.78       94.21      6.45 o 
  -7   2   4       45.23       46.02      4.90 o 
  -6   2   4      235.84      212.21      6.22 o 
  -5   2   4      300.20      285.32      9.70 o 
  -4   2   4      939.82     1112.33     18.72 o 
  -3   2   4      272.10      246.51      5.63 o 
  -2   2   4      691.70      663.68     14.21 o 
  -1   2   4      181.10      131.19      5.10 o 
   0   2   4      547.83      507.68     14.41 o 
   1   2   4       46.74       41.51      2.71 o 
   2   2   4      470.55      478.58     10.53 o 
   3   2   4      703.57      760.17      9.57 o 
   4   2   4      220.67      237.16     13.18 o 
   5   2   4       62.86       54.63      3.57 o 
   6   2   4       24.04       23.83      6.01 o 
   7   2   4       72.96       65.86      7.88 o 
   8   2   4       20.55       17.41      7.27 o 
   9   2   4       47.54       43.13      8.05 o 
  10   2   4        3.84        4.16      8.22 o 
 -11   3   4       12.02        2.07      9.31 o 
 -10   3   4        1.63        6.72      8.06 o 
  -9   3   4       46.03       40.18      8.31 o 
  -8   3   4       36.92       33.46      5.52 o 
  -7   3   4       28.53       22.92      4.17 o 
  -6   3   4      201.68      207.11      8.51 o 
  -5   3   4       70.10       68.21      5.62 o 
  -4   3   4      110.69       96.79      6.45 o 
  -3   3   4      104.60      110.06      7.93 o 
  -2   3   4       21.58       18.66      5.15 o 
  -1   3   4      132.09      125.80      5.73 o 
   0   3   4      399.80      376.88     10.19 o 
   1   3   4      197.05      206.67      7.71 o 
   2   3   4     1887.20     2103.19     41.38 o 
   3   3   4      136.50      130.75      4.48 o 
   4   3   4       44.11       42.73      4.31 o 
   5   3   4       15.75       16.23      4.47 o 
   6   3   4      141.38      143.44     10.86 o 
   7   3   4      173.49      152.60      9.46 o 
   8   3   4       49.43       36.42      7.73 o 
   9   3   4       33.74       30.04      7.55 o 
  10   3   4       21.59       21.29      8.00 o 
 -11   4   4        6.07        6.42     10.70 o 
 -10   4   4       22.98       23.71      8.46 o 
  -9   4   4       22.50       32.37      8.57 o 
  -8   4   4      198.17      216.14     15.44 o 
  -7   4   4       31.25       20.67      4.91 o 
  -6   4   4      119.78      104.74      6.67 o 
  -5   4   4      257.94      273.27     10.27 o 
  -4   4   4       37.20       40.13      6.11 o 
  -3   4   4       17.00       25.16      6.57 o 
  -2   4   4      487.29      499.18     15.10 o 
  -1   4   4      223.48      220.01      7.82 o 
   0   4   4       30.58       30.62      3.36 o 
   1   4   4      295.53      269.74      8.83 o 
   2   4   4       37.41       31.22      4.55 o 
   3   4   4       90.04       83.47      6.22 o 
   4   4   4       68.16       68.93      5.07 o 
   5   4   4       58.03       57.91      5.48 o 
   6   4   4      148.99      114.14      9.19 o 
   7   4   4       14.04       13.61      5.71 o 
   8   4   4       43.39       56.95      8.97 o 
   9   4   4        3.65        5.83      7.31 o 
 -10   5   4       23.91       13.96      8.85 o 
  -9   5   4        1.08        4.25      8.08 o 
  -8   5   4      125.21      104.30      7.39 o 
  -7   5   4       90.87       98.76      7.74 o 
  -6   5   4      234.82      229.66      9.57 o 
  -5   5   4      204.42      226.38     12.75 o 
  -4   5   4       43.23       32.14      4.35 o 
  -3   5   4       95.49      104.16      7.89 o 
  -2   5   4      254.82      301.10      9.79 o 
  -1   5   4       74.17       80.78      3.64 o 
   0   5   4      307.99      314.32      9.04 o 
   1   5   4      160.37      153.58      5.66 o 
   2   5   4        6.06        3.53      4.42 o 
   3   5   4      328.48      294.38     19.45 o 
   4   5   4        1.29        3.71      5.75 o 
   5   5   4       10.60       10.59      6.22 o 
   6   5   4       87.69       80.92      6.88 o 
   7   5   4       12.23       11.80      5.83 o 
   8   5   4       44.74       31.88      6.61 o 
   9   5   4        3.26        0.00      8.56 o 
  -9   6   4       28.37       37.02     10.58 o 
  -8   6   4        2.15        1.47      5.80 o 
  -7   6   4        9.90       18.19      6.47 o 
  -6   6   4       65.31       87.67      8.36 o 
  -5   6   4       88.99      102.76     10.16 o 
  -4   6   4      215.35      197.62     11.60 o 
  -3   6   4      119.98      125.23      8.81 o 
  -2   6   4       22.92       23.43      6.23 o 
  -1   6   4        3.27        0.92      4.86 o 
   0   6   4      627.96      607.41     17.49 o 
   1   6   4        6.87        5.18      4.52 o 
   2   6   4       74.94       79.78      7.64 o 
   3   6   4      132.42      121.11     12.15 o 
   4   6   4      108.80       94.71      9.57 o 
   5   6   4       54.48       45.90      7.53 o 
   6   6   4        2.09        0.00      6.73 o 
   7   6   4       24.79       21.44      7.55 o 
   8   6   4       23.65       16.74      7.05 o 
  -9   7   4        2.06        5.45      8.14 o 
  -8   7   4       55.43       48.79      8.23 o 
  -7   7   4       50.94       43.54     11.10 o 
  -6   7   4       16.11        0.00      8.32 o 
  -5   7   4       68.68       65.12      8.93 o 
  -4   7   4       29.01       37.12      8.20 o 
  -3   7   4       44.41       42.27      7.96 o 
  -2   7   4       93.95       78.34      6.77 o 
  -1   7   4      108.72       93.75      6.39 o 
   0   7   4       97.72       93.86      9.53 o 
   1   7   4      104.92       98.01      7.13 o 
   2   7   4       34.87       34.30      6.36 o 
   3   7   4       24.47       18.30     10.47 o 
   4   7   4       17.79       26.08     10.90 o 
   5   7   4       48.54       53.33     12.39 o 
   6   7   4       15.17        6.01     12.28 o 
   7   7   4       28.53       26.12     10.05 o 
  -8   8   4        2.42        4.23      8.21 o 
  -7   8   4       94.19       77.19     14.33 o 
  -6   8   4       48.36       22.39     11.96 o 
  -5   8   4       12.81       10.39      8.53 o 
  -4   8   4       12.26       13.13      8.51 o 
  -3   8   4       27.66       29.59      8.27 o 
  -2   8   4       68.10       41.29      8.51 o 
  -1   8   4       66.81       62.03      7.57 o 
   0   8   4      141.90      131.55      9.88 o 
   1   8   4       51.91       41.35      6.69 o 
   2   8   4       47.64       50.91      8.49 o 
   3   8   4       51.82       39.09      8.80 o 
   4   8   4       18.26       26.26     12.43 o 
   5   8   4       51.23       55.32     13.18 o 
   6   8   4        1.40        0.00     12.73 o 
  -7   9   4        9.49       13.09     17.88 o 
  -6   9   4       38.00       47.75     12.77 o 
  -5   9   4        5.07        5.58     13.05 o 
  -4   9   4        5.07        7.72      9.72 o 
  -3   9   4        3.01        5.06      8.68 o 
  -2   9   4        5.50        5.52      9.02 o 
  -1   9   4       66.65       56.83      7.89 o 
   0   9   4        2.46        0.00      7.45 o 
   1   9   4       77.67       69.66      9.13 o 
   2   9   4       39.11       25.74      8.21 o 
   3   9   4        1.46        5.79     10.72 o 
   4   9   4        9.25       20.84     13.42 o 
   5   9   4        7.03       20.06     12.90 o 
  -5  10   4       24.32       28.19     12.52 o 
  -4  10   4        0.17        0.00     10.25 o 
  -3  10   4        6.13        0.00      9.93 o 
  -2  10   4       17.93       16.09      8.66 o 
  -1  10   4        1.41        0.00      8.13 o 
   0  10   4       14.37        8.04      8.24 o 
   1  10   4        3.09        0.00      8.33 o 
   2  10   4        3.08        4.21      8.71 o 
   3  10   4        8.38       17.35     12.45 o 
  -4 -11   5        1.61        3.14      9.85 o 
  -3 -11   5       47.25       45.81      9.08 o 
  -2 -11   5        2.74        0.00      7.28 o 
  -1 -11   5        8.69       10.39      6.62 o 
   0 -11   5        0.05        7.55      6.55 o 
   1 -11   5        3.19        6.53      7.14 o 
   2 -11   5        1.24        3.05      8.56 o 
   3 -11   5        6.77        9.65      7.99 o 
   4 -11   5        8.18       14.80      8.71 o 
  -6 -10   5        0.12        3.58     10.24 o 
  -5 -10   5        3.40        3.74     10.36 o 
  -4 -10   5       19.07       17.48      9.18 o 
  -3 -10   5        7.51        7.13      7.63 o 
  -2 -10   5        7.52        3.91      6.50 o 
  -1 -10   5        1.48        0.91      6.34 o 
   0 -10   5       87.56       81.00      7.35 o 
   1 -10   5        5.14       10.06      6.67 o 
   2 -10   5       26.99       38.27      6.80 o 
   3 -10   5        1.90        2.99      6.18 o 
   4 -10   5       18.01       20.22      6.44 o 
   5 -10   5       23.07       25.15      7.92 o 
   6 -10   5        6.06       11.92     10.04 o 
  -7  -9   5       12.19       14.02     13.01 o 
  -6  -9   5        1.41        0.00      9.73 o 
  -5  -9   5       53.13       68.22     10.92 o 
  -4  -9   5       15.82       22.04      7.87 o 
  -3  -9   5       41.36       43.29      7.02 o 
  -2  -9   5       28.61       25.27      7.28 o 
  -1  -9   5       55.32       54.87      6.78 o 
   0  -9   5       30.97       27.93      7.22 o 
   1  -9   5       91.66       87.03      7.30 o 
   2  -9   5        8.19        6.35      5.13 o 
   3  -9   5       30.81       25.86      6.17 o 
   4  -9   5       10.14       13.25      6.62 o 
   5  -9   5       61.83       77.70      8.79 o 
   6  -9   5       19.93       23.41      8.50 o 
   7  -9   5       23.90       19.92     10.33 o 
  -8  -8   5       15.24       17.99     14.82 o 
  -7  -8   5        7.79       12.06     13.00 o 
  -6  -8   5       27.34       20.54      9.88 o 
  -5  -8   5        0.22        0.00      9.25 o 
  -4  -8   5      260.48      239.70     13.04 o 
  -3  -8   5      226.97      232.01      9.96 o 
  -2  -8   5      348.36      346.60     21.53 o 
  -1  -8   5      354.20      368.84     18.80 o 
   0  -8   5       18.19       18.27      4.85 o 
   1  -8   5      480.49      521.17     13.67 o 
   2  -8   5      130.99      135.10      6.72 o 
   3  -8   5        2.82        2.13      5.76 o 
   4  -8   5       12.78       12.09      6.13 o 
   5  -8   5       32.99       27.26      8.86 o 
   6  -8   5      116.84       62.32     14.33 o 
   7  -8   5       18.20       27.03     11.00 o 
   8  -8   5        4.69       15.17     11.64 o 
  -9  -7   5       27.24       18.79      8.88 o 
  -8  -7   5       31.39       27.60      8.32 o 
  -7  -7   5       89.20       82.54     10.84 o 
  -6  -7   5       12.77       23.78      8.25 o 
  -5  -7   5      237.59      248.39     12.28 o 
  -4  -7   5      137.86      131.79      7.52 o 
  -3  -7   5      333.27      333.66     11.17 o 
  -2  -7   5       13.58       12.17      4.89 o 
  -1  -7   5       10.39        6.59      2.30 o 
   0  -7   5       16.52       10.53      3.88 o 
   1  -7   5        4.62        8.27      3.89 o 
   2  -7   5      335.77      287.50     10.65 o 
   3  -7   5       57.96       63.22      6.55 o 
   4  -7   5       17.34       13.09      6.32 o 
   5  -7   5      174.65      201.13     16.08 o 
   6  -7   5        7.69       13.96      9.76 o 
   7  -7   5       62.17       62.60     11.17 o 
   8  -7   5       12.85       15.25     10.43 o 
 -10  -6   5       20.38       30.38      9.16 o 
  -9  -6   5       25.71       32.66      9.20 o 
  -8  -6   5       39.14       46.30      8.82 o 
  -7  -6   5      114.99      118.80     10.06 o 
  -6  -6   5       64.43       72.05      9.24 o 
  -5  -6   5       44.13       44.18      8.34 o 
  -4  -6   5       39.60       53.18      6.28 o 
  -3  -6   5        9.83        8.29      4.24 o 
  -2  -6   5       10.45        8.32      3.28 o 
  -1  -6   5       43.85       38.86      3.46 o 
   0  -6   5       32.32       27.90      3.25 o 
   1  -6   5        8.09        7.19      2.17 o 
   2  -6   5      191.79      199.68      7.20 o 
   3  -6   5       20.34       15.90      5.14 o 
   4  -6   5       37.55       37.37      8.09 o 
   5  -6   5       93.71       93.55     10.00 o 
   6  -6   5       48.90       60.11     10.10 o 
   7  -6   5       18.34       10.60      9.37 o 
   8  -6   5       12.66        9.69      9.86 o 
   9  -6   5        2.50        2.35      8.76 o 
 -10  -5   5       44.99       47.28     11.13 o 
  -9  -5   5       16.56        7.22      6.91 o 
  -8  -5   5       67.40       71.49      8.42 o 
  -7  -5   5       60.31       57.69      6.57 o 
  -6  -5   5      132.35      148.72      7.69 o 
  -5  -5   5      102.83       97.05      4.82 o 
  -4  -5   5      131.41      111.07     10.83 o 
  -3  -5   5       81.77       83.76      4.21 o 
  -2  -5   5      264.87      287.05      7.48 o 
  -1  -5   5      328.75      331.53      9.21 o 
   0  -5   5     2408.48     2355.29     63.18 o 
   1  -5   5      641.70      637.73     11.62 o 
   2  -5   5       90.11       87.50      4.77 o 
   3  -5   5       31.52       28.36      4.44 o 
   4  -5   5      113.73       92.24      8.55 o 
   5  -5   5      139.27      129.13     10.62 o 
   6  -5   5      139.70      152.27     11.74 o 
   7  -5   5       15.67        9.97      9.17 o 
   8  -5   5       28.31       39.94      8.42 o 
   9  -5   5       17.52        8.38      8.49 o 
 -11  -4   5        5.30        0.00      8.85 o 
 -10  -4   5       17.27        6.39      8.74 o 
  -9  -4   5        6.59        0.00      5.54 o 
  -8  -4   5       45.20       42.40      5.86 o 
  -7  -4   5       79.67       67.89      5.86 o 
  -6  -4   5      221.39      260.19      8.67 o 
  -5  -4   5       11.67        8.09      3.97 o 
  -4  -4   5      411.45      437.71      8.27 o 
  -3  -4   5      594.50      569.64     12.37 o 
  -2  -4   5       41.70       46.92      3.44 o 
  -1  -4   5      565.15      506.42     12.54 o 
   0  -4   5      473.83      485.78     11.49 o 
   1  -4   5      881.15      827.92     25.48 o 
   2  -4   5      486.01      555.36     16.78 o 
   3  -4   5       27.95       23.32      3.72 o 
   4  -4   5       91.11       97.83      8.01 o 
   5  -4   5      181.43      139.74     25.50 o 
   6  -4   5       32.49       36.72      8.73 o 
   7  -4   5       90.69       83.84      8.80 o 
   8  -4   5       12.17       10.02      7.76 o 
   9  -4   5        2.17        5.68      7.62 o 
  10  -4   5        3.49        0.70      9.89 o 
 -11  -3   5        4.71        0.00      7.52 o 
 -10  -3   5       57.63       50.52      7.79 o 
  -9  -3   5       51.93       48.85      6.36 o 
  -8  -3   5       96.62       95.18      8.46 o 
  -7  -3   5       31.05       28.17      5.06 o 
  -6  -3   5      195.76      210.90      6.65 o 
  -5  -3   5        1.91        1.45      3.20 o 
  -4  -3   5      202.02      189.99      5.00 o 
  -3  -3   5     2075.07     2120.52     26.21 o 
  -2  -3   5     2558.11     2582.05     42.40 o 
  -1  -3   5       36.10       33.23      2.29 o 
   0  -3   5      530.00      522.96     13.75 o 
   1  -3   5       35.84       32.02      4.08 o 
   2  -3   5       61.32       63.98      3.59 o 
   3  -3   5      387.01      376.71     20.38 o 
   4  -3   5      554.85      643.41     18.64 o 
   5  -3   5      266.78      271.45     13.55 o 
   6  -3   5       37.81       23.85      4.03 o 
   7  -3   5        6.89        7.53      7.53 o 
   8  -3   5       81.54       78.97      9.12 o 
   9  -3   5       18.40       12.73      7.68 o 
  10  -3   5       46.16       53.44      9.52 o 
 -11  -2   5       64.49       72.13      9.15 o 
 -10  -2   5      133.06      153.56     11.93 o 
  -9  -2   5       59.79       53.54      5.85 o 
  -8  -2   5      108.40      118.60      6.49 o 
  -7  -2   5       25.21       20.46      2.91 o 
  -6  -2   5      221.80      207.62      6.30 o 
  -5  -2   5      365.64      385.84      9.93 o 
  -4  -2   5      706.98      877.88     12.55 o 
  -3  -2   5      369.33      329.19      7.74 o 
  -2  -2   5      850.52      785.33     17.70 o 
  -1  -2   5      252.64      196.59      3.38 o 
   0  -2   5      918.76      851.11     13.02 o 
   1  -2   5      140.31      120.55      3.95 o 
   2  -2   5      825.72      789.80     13.35 o 
   3  -2   5      538.60      564.32     22.91 o 
   4  -2   5      335.81      386.39     12.87 o 
   5  -2   5       44.29       45.77      3.48 o 
   6  -2   5      117.42      108.43      6.92 o 
   7  -2   5       52.74       62.57     12.41 o 
   8  -2   5      134.44      142.33      9.13 o 
   9  -2   5       36.75       25.95      6.97 o 
  10  -2   5       14.69       18.70      8.61 o 
 -11  -1   5        1.87        4.93      8.42 o 
 -10  -1   5       10.88        6.59      8.23 o 
  -9  -1   5       53.82       53.62      5.68 o 
  -8  -1   5      146.08      148.45      6.11 o 
  -7  -1   5       71.16       59.68      4.28 o 
  -6  -1   5       64.22       63.05      4.24 o 
  -5  -1   5      136.38      125.51      5.26 o 
  -4  -1   5      735.56      775.82     21.38 o 
  -3  -1   5       92.34       86.45      2.74 o 
  -2  -1   5      651.04      628.02      6.61 o 
  -1  -1   5      196.63      163.20      3.85 o 
   0  -1   5      466.33      399.90     12.86 o 
   1  -1   5      103.08       90.00      3.16 o 
   2  -1   5      808.77      783.10     14.62 o 
   3  -1   5      394.04      381.01      9.26 o 
   4  -1   5     1642.39     1645.33     25.34 o 
   5  -1   5      105.41      111.84      8.92 o 
   6  -1   5      186.90      197.25     11.68 o 
   7  -1   5      203.65      207.25     10.38 o 
   8  -1   5      171.22      195.58     12.88 o 
   9  -1   5       10.25       12.55      6.51 o 
  10  -1   5       12.49       11.42      8.16 o 
 -11   0   5        0.26        0.00      8.24 o 
 -10   0   5      162.03      166.97     11.42 o 
  -9   0   5        0.50        0.00      4.90 o 
  -8   0   5      163.82      156.18      6.91 o 
  -7   0   5        0.20        0.00      3.93 o 
  -6   0   5      138.58      145.42      6.18 o 
  -5   0   5        1.47        2.81      3.81 o 
  -4   0   5      805.38      937.72     19.51 o 
  -3   0   5        0.02        1.50      1.90 o 
  -2   0   5     6297.38     6499.50     59.42 o 
  -1   0   5        1.87        1.84      0.90 o 
   0   0   5     2414.03     2318.63     41.57 o 
   1   0   5        0.65        0.49      1.15 o 
   2   0   5     1166.08     1177.82      9.81 o 
   3   0   5        1.46        3.20      2.66 o 
   4   0   5     2105.39     2163.78     43.93 o 
   5   0   5        1.85        8.32      2.98 o 
   6   0   5       12.06        9.22      2.81 o 
   7   0   5       23.18       24.41      6.61 o 
   8   0   5      426.58      427.33     17.11 o 
   9   0   5        3.73        0.00      6.72 o 
  10   0   5       10.07        7.76      7.95 o 
 -11   1   5        8.63        8.57      8.67 o 
 -10   1   5       30.62       21.06      7.58 o 
  -9   1   5       18.24       22.69      5.17 o 
  -8   1   5       42.67       42.86      5.40 o 
  -7   1   5       92.47       82.37      5.67 o 
  -6   1   5      145.92      123.46      9.93 o 
  -5   1   5       22.31       22.67      3.05 o 
  -4   1   5     1248.75     1391.00     16.08 o 
  -3   1   5      595.59      607.56     11.37 o 
  -2   1   5     1112.37     1186.21     13.28 o 
  -1   1   5       70.92       60.77      2.87 o 
   0   1   5      233.40      210.57      9.20 o 
   1   1   5        3.97        4.54      1.38 o 
   2   1   5      689.77      695.89     14.53 o 
   3   1   5       91.74       87.68      5.56 o 
   4   1   5      533.49      592.06     15.26 o 
   5   1   5       40.93       35.93      2.52 o 
   6   1   5      113.19      123.87      7.32 o 
   7   1   5      242.20      235.67     10.55 o 
   8   1   5       12.93       10.38      7.68 o 
   9   1   5        4.49        0.00      7.42 o 
  10   1   5        4.14        0.00      8.38 o 
 -11   2   5       27.70       29.34      9.16 o 
 -10   2   5      139.25      135.04      9.61 o 
  -9   2   5       31.38       29.89      5.58 o 
  -8   2   5      118.18      104.05      7.29 o 
  -7   2   5       30.75       28.34      4.17 o 
  -6   2   5        8.47       11.92      4.89 o 
  -5   2   5        4.24        1.72      4.48 o 
  -4   2   5      290.61      290.60      8.68 o 
  -3   2   5      244.24      246.29      6.10 o 
  -2   2   5      444.95      430.32     18.78 o 
  -1   2   5       17.77       18.14      3.33 o 
   0   2   5      112.08      108.11      4.86 o 
   1   2   5       18.66       15.66      1.91 o 
   2   2   5      266.22      286.32      7.18 o 
   3   2   5      304.04      311.59      8.71 o 
   4   2   5        0.71        2.66      2.76 o 
   5   2   5       11.90        8.14      4.58 o 
   6   2   5      360.38      354.89     14.63 o 
   7   2   5       25.88       20.81      6.89 o 
   8   2   5       40.48       40.15      7.91 o 
   9   2   5        3.95        7.54      7.43 o 
  10   2   5        0.62        6.30      8.41 o 
 -11   3   5        8.56        0.00      7.80 o 
 -10   3   5       87.95       91.87      9.98 o 
  -9   3   5      107.97       96.77      7.66 o 
  -8   3   5      206.66      185.51     11.37 o 
  -7   3   5       69.31       68.08      7.63 o 
  -6   3   5       91.10       84.75      6.78 o 
  -5   3   5      389.01      391.38     10.28 o 
  -4   3   5      656.29      692.23     20.41 o 
  -3   3   5      444.72      474.32     16.86 o 
  -2   3   5     1913.40     1920.47     26.39 o 
  -1   3   5      234.08      207.80      7.50 o 
   0   3   5      103.33       97.26      5.54 o 
   1   3   5      158.24      162.23      6.77 o 
   2   3   5      320.48      339.14      8.18 o 
   3   3   5       98.59      113.40      4.40 o 
   4   3   5      118.53      115.19      5.48 o 
   5   3   5       34.19       30.75      4.73 o 
   6   3   5       80.38       74.89      6.66 o 
   7   3   5       40.25       36.06      7.24 o 
   8   3   5      113.34      103.56     10.71 o 
   9   3   5        4.13        4.69      7.02 o 
 -10   4   5        0.38        0.00      7.97 o 
  -9   4   5        9.08       10.65      6.00 o 
  -8   4   5        5.13        6.16      6.33 o 
  -7   4   5       28.90       23.10      6.20 o 
  -6   4   5       29.20       30.86      6.97 o 
  -5   4   5      169.12      159.94      8.40 o 
  -4   4   5      136.49      108.20      6.47 o 
  -3   4   5       87.06       76.78     11.87 o 
  -2   4   5       24.51       27.88      5.51 o 
  -1   4   5      359.55      336.37     12.81 o 
   0   4   5        1.40        6.10      3.08 o 
   1   4   5      154.41      173.88      6.71 o 
   2   4   5       60.06       53.40      5.55 o 
   3   4   5       72.30       78.72      5.27 o 
   4   4   5       22.58       23.79      5.15 o 
   5   4   5       45.43       35.95      5.45 o 
   6   4   5       11.35       12.26      5.06 o 
   7   4   5       52.31       51.12      6.42 o 
   8   4   5        6.99        5.58      6.61 o 
   9   4   5        2.36        2.60      7.29 o 
 -10   5   5       20.68       26.01      8.75 o 
  -9   5   5        4.29        0.00      6.26 o 
  -8   5   5       69.77       66.21      7.68 o 
  -7   5   5       11.82       12.66      6.26 o 
  -6   5   5      156.37      180.48      9.42 o 
  -5   5   5       64.80       49.58      4.66 o 
  -4   5   5        3.47        0.95      6.28 o 
  -3   5   5      125.89      137.61      8.58 o 
  -2   5   5        1.63        5.05      5.53 o 
  -1   5   5      108.05       81.73      7.38 o 
   0   5   5        1.88        1.16      3.37 o 
   1   5   5       35.55       36.88      4.32 o 
   2   5   5      314.11      349.54     10.39 o 
   3   5   5       29.91       31.14      6.88 o 
   4   5   5       35.35       35.40      6.78 o 
   5   5   5        4.75        6.13      6.46 o 
   6   5   5       54.64       58.49      7.18 o 
   7   5   5       27.36       24.39      5.96 o 
   8   5   5       36.31       34.04      7.05 o 
   9   5   5        2.84        5.59      8.43 o 
  -9   6   5        8.64       20.30      8.31 o 
  -8   6   5       13.59       21.97      6.76 o 
  -7   6   5       35.81       31.60      7.19 o 
  -6   6   5       61.68       53.25      8.57 o 
  -5   6   5      129.07      130.84     11.27 o 
  -4   6   5      157.07      163.25     12.77 o 
  -3   6   5       67.28       72.52      8.45 o 
  -2   6   5       85.26       79.79     11.76 o 
  -1   6   5       29.40       22.13      4.57 o 
   0   6   5       19.64       21.59      4.24 o 
   1   6   5       38.14       42.28      4.97 o 
   2   6   5       35.09       23.55      7.23 o 
   3   6   5      217.01      186.71     19.64 o 
   4   6   5       54.33       54.89      8.77 o 
   5   6   5        1.74        4.34      6.50 o 
   6   6   5       12.98       12.63      7.26 o 
   7   6   5        0.72        0.00      7.70 o 
   8   6   5        8.85       14.41      8.65 o 
  -9   7   5        0.58        0.00      8.71 o 
  -8   7   5       12.74        9.51      6.77 o 
  -7   7   5       39.87       26.37      6.96 o 
  -6   7   5        0.75        0.00      6.56 o 
  -5   7   5       94.47       80.12      9.56 o 
  -4   7   5       23.33       22.16      8.06 o 
  -3   7   5        6.44        3.56      7.29 o 
  -2   7   5       34.30       28.77      6.90 o 
  -1   7   5       20.13       16.05      4.84 o 
   0   7   5       17.38       12.78      4.81 o 
   1   7   5       11.86       11.05      5.54 o 
   2   7   5      100.45      102.70     10.44 o 
   3   7   5      178.46      140.74     22.54 o 
   4   7   5       20.27       17.90     10.44 o 
   5   7   5        5.81        2.44     11.13 o 
   6   7   5       16.09       20.31     11.73 o 
   7   7   5        1.61        3.28      8.14 o 
  -8   8   5        9.52        4.63     10.93 o 
  -7   8   5       27.47       13.28     13.29 o 
  -6   8   5       26.95       34.39     10.33 o 
  -5   8   5        7.93       10.04      7.08 o 
  -4   8   5        0.72        2.10      7.06 o 
  -3   8   5       37.18       30.34      7.16 o 
  -2   8   5       49.60       36.65      9.05 o 
  -1   8   5       70.63       61.37      6.23 o 
   0   8   5       42.63       39.80      7.96 o 
   1   8   5       33.87       29.53      6.44 o 
   2   8   5       18.49       16.02      6.58 o 
   3   8   5       43.52       51.00      9.49 o 
   4   8   5       57.06       31.53     12.63 o 
   5   8   5        5.74        0.00     11.53 o 
   6   8   5        2.71        6.31     12.27 o 
  -6   9   5       11.35       17.40     11.81 o 
  -5   9   5        8.27        4.53     13.19 o 
  -4   9   5        5.31        8.93      8.78 o 
  -3   9   5        1.19        8.87      8.56 o 
  -2   9   5       33.93       28.35      6.80 o 
  -1   9   5       20.57       11.27      7.20 o 
   0   9   5        3.40        0.00      7.21 o 
   1   9   5        9.03        4.88      7.46 o 
   2   9   5       14.01        0.00      8.38 o 
   3   9   5        2.82        0.00     11.29 o 
   4   9   5        7.16        1.87     12.01 o 
   5   9   5        4.75        5.24     17.36 o 
  -4  10   5        1.61        6.44     10.15 o 
  -3  10   5       18.84       10.55     10.11 o 
  -2  10   5        4.47        0.00      9.74 o 
  -1  10   5        3.82       12.03     11.37 o 
   0  10   5        0.02        2.41     11.56 o 
   1  10   5        4.77       16.10     11.89 o 
   2  10   5        2.02        0.00     12.70 o 
  -4 -11   6        6.98        7.21      8.64 o 
  -3 -11   6        1.73        0.00      7.36 o 
  -2 -11   6        1.82        0.00      7.20 o 
  -1 -11   6        2.48        0.00      6.93 o 
   0 -11   6       23.24       29.26      6.98 o 
   1 -11   6        5.34        5.87      7.34 o 
   2 -11   6        0.25        3.63      8.56 o 
   3 -11   6        1.63        2.93      8.73 o 
   4 -11   6        1.95        4.37      8.63 o 
  -6 -10   6        9.79       15.46      8.41 o 
  -5 -10   6       26.13       28.70      8.44 o 
  -4 -10   6        9.48       17.24      7.03 o 
  -3 -10   6        5.20        3.31      6.88 o 
  -2 -10   6       29.27       28.51      6.83 o 
  -1 -10   6       13.33       17.29      6.27 o 
   0 -10   6       40.15       43.73      6.84 o 
   1 -10   6       59.10       71.85      8.36 o 
   2 -10   6       29.92       34.21      6.78 o 
   3 -10   6        1.66        0.76      6.52 o 
   4 -10   6        3.10        4.40      6.92 o 
   5 -10   6        4.98       18.35      9.01 o 
  -7  -9   6        2.64        7.06     10.44 o 
  -6  -9   6       13.50       10.50      8.20 o 
  -5  -9   6       85.78       93.96      9.52 o 
  -4  -9   6       43.91       39.80      7.08 o 
  -3  -9   6        7.06       11.11      6.58 o 
  -2  -9   6       13.26        4.73      6.04 o 
  -1  -9   6       89.57       91.42      7.48 o 
   0  -9   6       45.97       40.42      7.65 o 
   1  -9   6       27.64       31.70      6.00 o 
   2  -9   6        4.05        4.22      6.29 o 
   3  -9   6       23.40       21.52      5.84 o 
   4  -9   6       12.93       11.14      6.39 o 
   5  -9   6       33.22       31.51      8.03 o 
   6  -9   6        2.87        0.00      9.03 o 
   7  -9   6       15.15       14.48     10.15 o 
  -8  -8   6       15.67       13.68     10.08 o 
  -7  -8   6       12.07        8.56      8.85 o 
  -6  -8   6       16.18       16.76      7.08 o 
  -5  -8   6       41.23       43.02      7.33 o 
  -4  -8   6       10.57       13.75      5.99 o 
  -3  -8   6       16.71       14.37      5.25 o 
  -2  -8   6      109.69      130.79      7.07 o 
  -1  -8   6      314.90      326.42     12.83 o 
   0  -8   6        0.23        1.31      4.44 o 
   1  -8   6      193.77      198.78      8.14 o 
   2  -8   6        3.86        0.72      5.07 o 
   3  -8   6        5.69        4.21      5.67 o 
   4  -8   6       39.68       47.02      7.93 o 
   5  -8   6       30.65       24.17      7.94 o 
   6  -8   6       30.13       28.28     10.22 o 
   7  -8   6      106.47      108.06     13.25 o 
   8  -8   6       13.31        6.50     13.58 o 
  -9  -7   6       13.90       13.81      7.65 o 
  -8  -7   6       49.78       40.20      7.70 o 
  -7  -7   6        2.02        0.07      8.23 o 
  -6  -7   6        4.92        5.14      6.81 o 
  -5  -7   6      378.13      388.21     10.80 o 
  -4  -7   6       54.97       59.42      5.28 o 
  -3  -7   6       44.35       45.45      5.43 o 
  -2  -7   6      374.25      333.47     10.85 o 
  -1  -7   6       30.50       25.30      2.79 o 
   0  -7   6      152.31      158.51      8.63 o 
   1  -7   6      164.80      165.46      7.59 o 
   2  -7   6       17.70       16.94      3.62 o 
   3  -7   6        9.95        7.33      5.48 o 
   4  -7   6        5.23        0.75      6.88 o 
   5  -7   6       66.05       41.11      9.43 o 
   6  -7   6       14.04       19.98      8.96 o 
   7  -7   6       25.02       26.47      9.98 o 
   8  -7   6       39.14       38.88     10.82 o 
 -10  -6   6        2.27        0.00      8.88 o 
  -9  -6   6       99.78       83.96      9.67 o 
  -8  -6   6      123.06      146.30     10.13 o 
  -7  -6   6       72.59       68.33      8.37 o 
  -6  -6   6      304.06      337.25     10.95 o 
  -5  -6   6       56.52       55.14      6.42 o 
  -4  -6   6       22.34       22.50      3.58 o 
  -3  -6   6       40.09       42.69      4.10 o 
  -2  -6   6      228.97      221.46      9.09 o 
  -1  -6   6       80.04       74.18      3.07 o 
   0  -6   6      147.61      136.63      9.58 o 
   1  -6   6       92.20       81.73      4.30 o 
   2  -6   6       79.43       87.44      5.21 o 
   3  -6   6      103.68      103.14     10.35 o 
   4  -6   6      197.94      187.22     12.74 o 
   5  -6   6      173.51      167.45     11.57 o 
   6  -6   6       14.27       11.58      8.92 o 
   7  -6   6        7.00        5.75      8.77 o 
   8  -6   6        7.57       12.13     10.19 o 
   9  -6   6        3.97        6.94      8.61 o 
 -10  -5   6        5.07        0.00     11.57 o 
  -9  -5   6       12.25       18.08      6.82 o 
  -8  -5   6      111.15      123.21     10.06 o 
  -7  -5   6       85.56       80.19      9.18 o 
  -6  -5   6      173.26      185.94      6.78 o 
  -5  -5   6        8.82        5.75      2.75 o 
  -4  -5   6        2.30        0.00      4.21 o 
  -3  -5   6       74.49       69.69      4.18 o 
  -2  -5   6       91.97       94.19      4.24 o 
  -1  -5   6      422.06      400.30      6.95 o 
   0  -5   6       16.04       14.73      2.69 o 
   1  -5   6       37.34       37.60      3.14 o 
   2  -5   6      298.95      322.83      7.19 o 
   3  -5   6       20.68       26.22      6.11 o 
   4  -5   6       11.82       12.95      6.74 o 
   5  -5   6       46.46       38.55      8.15 o 
   6  -5   6       11.72        7.10      8.20 o 
   7  -5   6      113.87      115.55     11.60 o 
   8  -5   6       29.03       32.92      8.41 o 
   9  -5   6       40.47       33.15      8.78 o 
 -11  -4   6        6.22        7.29      8.74 o 
 -10  -4   6        5.12        3.64      8.43 o 
  -9  -4   6       26.31       18.82      7.43 o 
  -8  -4   6       96.80       87.81      7.70 o 
  -7  -4   6       92.63       97.87      7.78 o 
  -6  -4   6      313.02      342.62     11.13 o 
  -5  -4   6      308.94      313.36      7.93 o 
  -4  -4   6      330.88      334.90     11.05 o 
  -3  -4   6       49.42       42.36      3.72 o 
  -2  -4   6      477.83      515.39      7.49 o 
  -1  -4   6      609.93      577.77     15.52 o 
   0  -4   6       97.33       86.46      5.67 o 
   1  -4   6      164.89      151.50      8.08 o 
   2  -4   6      217.33      220.88      8.71 o 
   3  -4   6       60.17       54.32      5.71 o 
   4  -4   6       19.99       12.43      3.65 o 
   5  -4   6      222.49      216.21     11.18 o 
   6  -4   6       16.15        6.85      8.69 o 
   7  -4   6       10.97       11.26      7.66 o 
   8  -4   6       42.50       34.31      8.31 o 
   9  -4   6        9.51        8.88      8.19 o 
  10  -4   6        4.94        0.00     10.18 o 
 -11  -3   6       17.05       13.54      8.10 o 
 -10  -3   6        1.74        0.82      7.31 o 
  -9  -3   6       32.53       34.06      6.70 o 
  -8  -3   6       41.64       35.65      5.74 o 
  -7  -3   6       25.57       17.45      4.66 o 
  -6  -3   6      280.16      289.05     10.36 o 
  -5  -3   6      127.42      124.46      6.71 o 
  -4  -3   6       60.32       63.28      5.17 o 
  -3  -3   6       96.90       94.61      5.01 o 
  -2  -3   6       91.64       89.88      3.11 o 
  -1  -3   6      153.95      136.02      3.42 o 
   0  -3   6      320.94      296.51      5.48 o 
   1  -3   6      272.61      293.81     10.80 o 
   2  -3   6     1402.72     1715.21     34.97 o 
   3  -3   6       30.91       28.40      2.72 o 
   4  -3   6       34.96       37.82      4.55 o 
   5  -3   6       17.35       17.38      4.31 o 
   6  -3   6      138.88      133.46     12.43 o 
   7  -3   6      103.75      115.11      9.45 o 
   8  -3   6       13.89       14.20      7.25 o 
   9  -3   6       24.72       22.96      7.78 o 
  10  -3   6       17.67       11.22      8.69 o 
 -11  -2   6       13.64       16.37      9.36 o 
 -10  -2   6      197.04      206.38     10.22 o 
  -9  -2   6       52.37       48.69      5.95 o 
  -8  -2   6       56.61       45.54      5.62 o 
  -7  -2   6       62.34       52.13      5.19 o 
  -6  -2   6       30.34       26.47      4.93 o 
  -5  -2   6       22.20       20.08      2.07 o 
  -4  -2   6      636.78      671.91      9.91 o 
  -3  -2   6       97.52       94.43      3.05 o 
  -2  -2   6      834.35      832.20      7.57 o 
  -1  -2   6       32.57       29.40      1.78 o 
   0  -2   6      214.82      200.16      4.64 o 
   1  -2   6        5.35        3.82      1.48 o 
   2  -2   6      287.71      264.19     13.79 o 
   3  -2   6      345.61      350.06     14.21 o 
   4  -2   6        0.98        3.68      3.30 o 
   5  -2   6       18.54       15.63      3.23 o 
   6  -2   6      221.25      206.49      8.83 o 
   7  -2   6       70.75       85.28     10.21 o 
   8  -2   6       93.78       97.19      8.38 o 
   9  -2   6        6.87        5.67      6.77 o 
  10  -2   6        1.44        5.66      8.58 o 
 -11  -1   6       16.37       21.13      8.22 o 
 -10  -1   6       22.04       15.35      8.33 o 
  -9  -1   6       90.89       91.27      7.61 o 
  -8  -1   6      157.46      162.22      7.53 o 
  -7  -1   6       62.73       66.06      4.92 o 
  -6  -1   6       54.01       55.06      4.53 o 
  -5  -1   6       43.15       41.29      4.96 o 
  -4  -1   6     1054.81     1098.39     17.13 o 
  -3  -1   6      728.74      703.95     13.07 o 
  -2  -1   6      815.46      832.13     10.96 o 
  -1  -1   6        4.38        2.49      1.22 o 
   0  -1   6      532.72      524.88     12.46 o 
   1  -1   6       59.51       57.53      3.36 o 
   2  -1   6     1628.97     1794.32     25.20 o 
   3  -1   6       94.16       87.24      6.14 o 
   4  -1   6      845.51      835.81     13.53 o 
   5  -1   6       34.27       32.21      3.08 o 
   6  -1   6       71.58       80.91      7.30 o 
   7  -1   6      121.16      117.16      8.41 o 
   8  -1   6       48.63       40.32      7.99 o 
   9  -1   6        1.55        0.30      6.36 o 
  10  -1   6       13.63        9.31      8.30 o 
 -11   0   6        0.87        0.00      8.19 o 
 -10   0   6       75.54       73.71      9.83 o 
  -9   0   6        2.22        2.46      5.13 o 
  -8   0   6       62.19       69.48      5.92 o 
  -7   0   6        1.71        0.00      4.19 o 
  -6   0   6      113.25       96.04      5.46 o 
  -5   0   6        1.80        0.56      2.62 o 
  -4   0   6     2580.86     2857.25     22.76 o 
  -3   0   6        0.29        0.46      2.41 o 
  -2   0   6     1091.72     1197.08     11.22 o 
  -1   0   6        2.90        2.78      0.97 o 
   0   0   6     1237.16     1319.90     10.85 o 
   1   0   6        9.94        8.89      1.47 o 
   2   0   6      141.81      161.86      5.85 o 
   3   0   6        2.87        2.58      2.67 o 
   4   0   6     1163.07     1232.13     23.83 o 
   5   0   6        3.62        2.95      1.81 o 
   6   0   6     1434.62     1513.72     44.36 o 
   7   0   6        8.75        9.73      6.29 o 
   8   0   6      141.73      153.90      9.19 o 
   9   0   6        1.78        1.77      6.77 o 
  10   0   6        0.70        0.00      8.25 o 
 -11   1   6        5.17        0.51      8.58 o 
 -10   1   6       35.19       27.65      8.21 o 
  -9   1   6       94.26       87.77      7.75 o 
  -8   1   6      217.82      198.10      8.35 o 
  -7   1   6       11.81        9.49      4.58 o 
  -6   1   6       59.32       52.03      5.74 o 
  -5   1   6       25.73       16.48      4.95 o 
  -4   1   6     1630.42     1860.61     19.42 o 
  -3   1   6      248.37      266.01      6.44 o 
  -2   1   6      657.08      687.63     14.30 o 
  -1   1   6      121.29      121.06      3.77 o 
   0   1   6        0.43        0.00      0.94 o 
   1   1   6      450.51      406.39     13.28 o 
   2   1   6     2052.94     2170.58     58.17 o 
   3   1   6       66.08       58.53      3.77 o 
   4   1   6      215.71      239.64      7.12 o 
   5   1   6       73.91       72.28      4.25 o 
   6   1   6      551.09      511.51     13.41 o 
   7   1   6       99.25       81.99      7.45 o 
   8   1   6       95.02      100.73      9.41 o 
   9   1   6        7.28        3.79      7.78 o 
  10   1   6        2.72        6.56      8.44 o 
 -11   2   6        3.12        4.45      8.73 o 
 -10   2   6       14.66       18.55      7.49 o 
  -9   2   6       52.87       51.53      6.51 o 
  -8   2   6      186.35      168.04     10.28 o 
  -7   2   6      143.36      157.25      8.23 o 
  -6   2   6        1.93        7.70      5.31 o 
  -5   2   6       35.95       27.39      5.61 o 
  -4   2   6      228.16      267.17      8.70 o 
  -3   2   6      632.36      669.51     13.99 o 
  -2   2   6      281.45      281.94      9.19 o 
  -1   2   6       23.82       22.42      3.84 o 
   0   2   6      266.59      283.69      7.80 o 
   1   2   6       45.22       47.79      3.28 o 
   2   2   6       98.60       85.13      4.62 o 
   3   2   6       76.89       79.94      4.66 o 
   4   2   6       44.45       44.38      3.59 o 
   5   2   6      263.81      248.43     14.96 o 
   6   2   6      153.98      152.65      8.96 o 
   7   2   6       12.39       10.67      6.52 o 
   8   2   6       37.55       40.30      7.61 o 
   9   2   6        2.38        6.23      7.26 o 
 -11   3   6       32.88       23.01      8.00 o 
 -10   3   6        3.05       13.29      7.97 o 
  -9   3   6      102.24      110.72      8.40 o 
  -8   3   6       98.80       92.55      7.89 o 
  -7   3   6      166.26      156.91     14.25 o 
  -6   3   6       59.71       64.68      7.00 o 
  -5   3   6      102.30       96.73      6.92 o 
  -4   3   6       47.77       43.50      2.67 o 
  -3   3   6       13.66       15.17      4.07 o 
  -2   3   6      325.75      312.16     14.41 o 
  -1   3   6       42.28       40.72      4.07 o 
   0   3   6      419.38      361.40     13.31 o 
   1   3   6      144.35      148.81      7.41 o 
   2   3   6       17.11       22.05      4.28 o 
   3   3   6       72.52       67.92      4.60 o 
   4   3   6       20.12       22.40      3.52 o 
   5   3   6       65.93       58.02      5.50 o 
   6   3   6       21.61       34.45      6.07 o 
   7   3   6       55.59       50.05      7.27 o 
   8   3   6        1.77        2.79      6.76 o 
   9   3   6        9.23       13.87      7.47 o 
 -10   4   6        2.12        0.00      8.06 o 
  -9   4   6        8.47        0.59      6.31 o 
  -8   4   6       64.72       50.27      7.33 o 
  -7   4   6      105.20       85.82     10.56 o 
  -6   4   6       27.45       26.76      6.63 o 
  -5   4   6      217.14      218.22     15.20 o 
  -4   4   6       62.25       56.52      5.64 o 
  -3   4   6       92.42       75.30      8.43 o 
  -2   4   6       73.45       70.64      6.47 o 
  -1   4   6       12.10       14.91      2.61 o 
   0   4   6       19.12       19.03      2.49 o 
   1   4   6      100.31       85.08      5.76 o 
   2   4   6       34.89       32.73      5.04 o 
   3   4   6        0.08        0.33      4.36 o 
   4   4   6       88.33       84.42      6.42 o 
   5   4   6       31.57       33.17      5.10 o 
   6   4   6       22.87       22.71      5.42 o 
   7   4   6       14.70       16.61      5.95 o 
   8   4   6        5.87        2.87      6.60 o 
   9   4   6        3.15        2.22      7.53 o 
 -10   5   6       18.97       23.45      8.38 o 
  -9   5   6        3.61        7.94      6.82 o 
  -8   5   6       32.26       33.76      6.90 o 
  -7   5   6       66.65       66.57      7.90 o 
  -6   5   6       11.53       14.69      6.75 o 
  -5   5   6       10.28        3.77      5.73 o 
  -4   5   6        0.46        5.97      4.99 o 
  -3   5   6      147.23      164.89      9.62 o 
  -2   5   6      309.02      323.80     13.08 o 
  -1   5   6        6.05        6.75      3.31 o 
   0   5   6        0.44        0.00      3.32 o 
   1   5   6        9.73        6.99      5.41 o 
   2   5   6        1.83        4.78      5.05 o 
   3   5   6      140.52      150.44     17.46 o 
   4   5   6       39.83       38.28      7.14 o 
   5   5   6        3.69        2.72      6.79 o 
   6   5   6       19.37       16.58      7.58 o 
   7   5   6       16.32       16.08      6.04 o 
   8   5   6       42.01       29.05      6.94 o 
  -9   6   6        0.15        0.00      6.96 o 
  -8   6   6       11.18        8.77      6.65 o 
  -7   6   6        6.28        0.00      6.33 o 
  -6   6   6       18.20       16.33      8.36 o 
  -5   6   6       23.00       12.90      6.42 o 
  -4   6   6       93.60      103.66      9.96 o 
  -3   6   6      222.45      201.19     11.33 o 
  -2   6   6       20.90       21.23      6.60 o 
  -1   6   6        2.75        2.46      4.23 o 
   0   6   6        3.16        3.63      4.27 o 
   1   6   6       41.44       40.01      5.07 o 
   2   6   6      294.31      355.69     16.46 o 
   3   6   6       90.22       94.31      9.37 o 
   4   6   6       26.11       23.80      8.23 o 
   5   6   6       36.34       36.19      9.22 o 
   6   6   6       20.05       23.22      7.81 o 
   7   6   6        2.29        9.25      7.76 o 
  -8   7   6       36.72       28.01      7.58 o 
  -7   7   6       30.33       21.06      7.35 o 
  -6   7   6       26.00       22.68      6.99 o 
  -5   7   6       72.65       77.36      9.98 o 
  -4   7   6       18.44       17.68      8.43 o 
  -3   7   6       97.24       97.46     10.79 o 
  -2   7   6       82.16       72.81      7.85 o 
  -1   7   6       43.42       39.32      5.53 o 
   0   7   6       25.92       24.39      4.93 o 
   1   7   6       33.21       28.18      5.30 o 
   2   7   6       67.38       65.01      9.77 o 
   3   7   6       46.88       46.94      9.76 o 
   4   7   6        1.68        0.00     10.63 o 
   5   7   6        3.25        0.00     11.87 o 
   6   7   6        5.87        9.25      8.78 o 
   7   7   6        8.56        8.09     10.06 o 
  -7   8   6        6.94       14.08      7.47 o 
  -6   8   6        0.23        1.82      7.40 o 
  -5   8   6       54.73       43.56     10.60 o 
  -4   8   6       17.72       20.17      9.76 o 
  -3   8   6       61.94       66.60      7.14 o 
  -2   8   6       16.34       17.56      5.00 o 
  -1   8   6       79.97       69.22      5.91 o 
   0   8   6        1.70        1.14      5.77 o 
   1   8   6       89.57       77.58      9.31 o 
   2   8   6       11.34        9.43      8.26 o 
   3   8   6       49.81       54.45     10.02 o 
   4   8   6       53.40       52.55     12.74 o 
   5   8   6        7.62        9.55     12.11 o 
  -6   9   6        0.60        0.00     14.26 o 
  -5   9   6        2.41        3.72      9.65 o 
  -4   9   6        6.60       16.02      8.94 o 
  -3   9   6        3.13        3.58      8.79 o 
  -2   9   6        8.97       13.11      9.01 o 
  -1   9   6       17.59        7.56     10.85 o 
   0   9   6        3.12        5.08     10.59 o 
   1   9   6        9.30        0.12     13.45 o 
   2   9   6       11.83       12.05     16.79 o 
   3   9   6       29.06       25.35     12.89 o 
   4   9   6        9.44        4.68     12.54 o 
  -3  10   6        8.89        8.39     10.15 o 
  -2  10   6        1.37        0.00     10.00 o 
  -1  10   6        0.51        0.00     12.13 o 
   0  10   6        3.61        0.00     13.22 o 
   1  10   6        0.99        5.76     11.93 o 
  -4 -11   7       10.14       12.89      7.63 o 
  -3 -11   7       15.59       18.87      7.68 o 
  -2 -11   7        0.81        0.00      7.38 o 
  -1 -11   7       12.91       18.54      7.04 o 
   0 -11   7        7.76       23.84      7.12 o 
   1 -11   7       11.82       18.94      7.61 o 
   2 -11   7        1.05        2.93      8.71 o 
   3 -11   7       11.69       13.86      8.56 o 
  -6 -10   7        9.51       22.83      8.54 o 
  -5 -10   7       18.17       21.40      8.26 o 
  -4 -10   7       18.10       28.70      7.16 o 
  -3 -10   7        6.96        7.45      6.76 o 
  -2 -10   7       19.11       19.53      6.61 o 
  -1 -10   7      106.46      107.83      8.45 o 
   0 -10   7        6.49        5.38      6.87 o 
   1 -10   7       80.17       81.31     12.86 o 
   2 -10   7        7.36       14.73      8.21 o 
   3 -10   7       16.98       14.76      8.05 o 
   4 -10   7        8.09        9.19      7.08 o 
   5 -10   7        0.95        0.00      9.50 o 
  -7  -9   7       13.78        5.69     10.47 o 
  -6  -9   7        7.43        3.68      7.52 o 
  -5  -9   7       58.64       71.95      7.64 o 
  -4  -9   7       13.15        8.30      6.36 o 
  -3  -9   7       54.87       47.31      6.74 o 
  -2  -9   7        2.42        0.00      6.09 o 
  -1  -9   7       48.65       40.85      7.20 o 
   0  -9   7      317.73      335.72     31.77 o 
   1  -9   7      102.66      105.06      8.48 o 
   2  -9   7       28.00       25.75      6.41 o 
   3  -9   7        0.68        0.00      6.42 o 
   4  -9   7        1.39        0.00      8.42 o 
   5  -9   7        3.89        3.35      8.94 o 
   6  -9   7       37.65       34.47     10.21 o 
  -8  -8   7        0.35        2.19      8.86 o 
  -7  -8   7       99.20       84.30     10.01 o 
  -6  -8   7       88.36       99.63     11.64 o 
  -5  -8   7       12.67       12.52      6.19 o 
  -4  -8   7       15.99       10.59      6.09 o 
  -3  -8   7        2.03        0.00      5.11 o 
  -2  -8   7        1.51        1.06      5.38 o 
  -1  -8   7      139.85      151.33      7.78 o 
   0  -8   7      338.81      352.40     12.73 o 
   1  -8   7       45.66       60.21      6.83 o 
   2  -8   7       45.23       43.08      6.71 o 
   3  -8   7       10.29        8.99      5.41 o 
   4  -8   7       18.81       17.88      7.18 o 
   5  -8   7        1.85        7.50      7.79 o 
   6  -8   7       23.59        7.94     12.76 o 
   7  -8   7       13.82       18.56     12.83 o 
  -9  -7   7       14.04        8.80      7.65 o 
  -8  -7   7       34.39       26.82      7.69 o 
  -7  -7   7       33.61       44.00      9.43 o 
  -6  -7   7       95.17       94.07      8.65 o 
  -5  -7   7       78.70       90.80      7.32 o 
  -4  -7   7       27.16       20.27      5.19 o 
  -3  -7   7       12.72        8.35      4.32 o 
  -2  -7   7       18.12       16.43      4.21 o 
  -1  -7   7      177.80      173.43      9.83 o 
   0  -7   7       18.01       43.60      8.28 o 
   1  -7   7       62.75       58.98      4.23 o 
   2  -7   7       75.20       70.37      5.68 o 
   3  -7   7       40.20       44.93      6.12 o 
   4  -7   7       46.25       46.62      8.02 o 
   5  -7   7       55.06       31.32      9.18 o 
   6  -7   7       17.52       25.18      9.20 o 
   7  -7   7       37.77       36.73      9.83 o 
   8  -7   7       29.68       28.64     13.32 o 
 -10  -6   7       35.33       37.54      9.53 o 
  -9  -6   7       66.09       64.26      8.90 o 
  -8  -6   7       21.34       21.04      7.79 o 
  -7  -6   7      171.67      175.53     10.49 o 
  -6  -6   7       20.10       20.70      5.73 o 
  -5  -6   7      125.83      128.80      7.10 o 
  -4  -6   7       42.91       44.22      3.89 o 
  -3  -6   7       64.79       64.89      4.66 o 
  -2  -6   7      111.90       94.20      4.81 o 
  -1  -6   7       37.94       35.69      2.78 o 
   0  -6   7        2.22        5.95      3.08 o 
   1  -6   7       15.33       15.51      3.56 o 
   2  -6   7       29.42       35.88      4.30 o 
   3  -6   7       59.23       67.30      6.99 o 
   4  -6   7      186.52      145.45     11.17 o 
   5  -6   7       26.59       37.84      8.33 o 
   6  -6   7       21.39       11.42      8.68 o 
   7  -6   7       24.34       21.42      9.55 o 
   8  -6   7        9.40       10.56      9.81 o 
 -10  -5   7       21.93       21.68     10.07 o 
  -9  -5   7        1.60        0.00      6.78 o 
  -8  -5   7      100.81       92.18      9.50 o 
  -7  -5   7      131.43      133.88     13.59 o 
  -6  -5   7      206.14      221.67      9.20 o 
  -5  -5   7      249.94      217.39      9.83 o 
  -4  -5   7      111.56       89.67      7.15 o 
  -3  -5   7      112.09      122.07      5.04 o 
  -2  -5   7      337.36      373.95     13.58 o 
  -1  -5   7       55.40       59.55      3.24 o 
   0  -5   7      486.78      464.63     17.63 o 
   1  -5   7      129.34      111.85      7.16 o 
   2  -5   7        7.59        7.96      3.31 o 
   3  -5   7      384.05      366.38     16.61 o 
   4  -5   7        1.60        4.52      6.59 o 
   5  -5   7        1.22        2.85      7.38 o 
   6  -5   7      142.95      145.92     11.12 o 
   7  -5   7       14.67       20.51      8.99 o 
   8  -5   7       15.25        7.93      8.06 o 
   9  -5   7        6.18       10.48      8.57 o 
 -10  -4   7        6.93        7.93      8.35 o 
  -9  -4   7       23.98       19.44      7.27 o 
  -8  -4   7      106.97      107.51      9.74 o 
  -7  -4   7       69.78       68.75      6.65 o 
  -6  -4   7       24.18       19.26      4.63 o 
  -5  -4   7       71.98       68.41      4.64 o 
  -4  -4   7       75.26       85.95      4.85 o 
  -3  -4   7        5.85        6.19      1.99 o 
  -2  -4   7      191.44      206.77      5.56 o 
  -1  -4   7      312.64      252.71      6.98 o 
   0  -4   7       47.18       60.88      3.79 o 
   1  -4   7      347.94      328.49     15.44 o 
   2  -4   7       98.18       87.58      4.99 o 
   3  -4   7       93.87       89.80      5.87 o 
   4  -4   7       42.08       28.12      5.00 o 
   5  -4   7       36.20       36.62      7.38 o 
   6  -4   7      147.66      149.56     11.00 o 
   7  -4   7       22.49       19.54      7.67 o 
   8  -4   7       20.87       22.38      7.53 o 
   9  -4   7        0.97        0.00      8.09 o 
 -11  -3   7        8.20       20.70      8.26 o 
 -10  -3   7       61.37       55.85      9.11 o 
  -9  -3   7      125.74      135.06      7.72 o 
  -8  -3   7      206.27      211.24      8.64 o 
  -7  -3   7      114.92      108.37      6.21 o 
  -6  -3   7       48.04       46.45      3.91 o 
  -5  -3   7      443.68      472.44      8.99 o 
  -4  -3   7      671.81      710.89     15.20 o 
  -3  -3   7      366.15      356.05      6.13 o 
  -2  -3   7     1456.61     1567.04     14.58 o 
  -1  -3   7      282.43      249.60      6.75 o 
   0  -3   7      141.04      128.75      6.61 o 
   1  -3   7      164.10      167.70      6.72 o 
   2  -3   7      411.47      331.28     29.95 o 
   3  -3   7      104.16       83.69     10.21 o 
   4  -3   7      121.02      111.87      5.66 o 
   5  -3   7       36.45       28.92      5.44 o 
   6  -3   7       21.85       14.22      4.31 o 
   7  -3   7       25.87       20.41      7.45 o 
   8  -3   7       95.60       88.89      9.35 o 
   9  -3   7        2.86        3.29      6.85 o 
 -11  -2   7        2.63        6.54      8.10 o 
 -10  -2   7       39.61       46.09      8.60 o 
  -9  -2   7       56.09       53.23      7.25 o 
  -8  -2   7      279.69      299.37     15.80 o 
  -7  -2   7       92.21       93.50      6.53 o 
  -6  -2   7        7.12        6.07      1.55 o 
  -5  -2   7       21.03       20.33      2.53 o 
  -4  -2   7      356.04      370.78      9.84 o 
  -3  -2   7      709.82      706.71      8.56 o 
  -2  -2   7      272.53      264.42      5.36 o 
  -1  -2   7       13.64       11.55      2.26 o 
   0  -2   7      132.27      139.66      4.24 o 
   1  -2   7       35.39       31.89      3.49 o 
   2  -2   7       71.67       49.88      6.29 o 
   3  -2   7       72.36       78.32      7.17 o 
   4  -2   7       31.62       24.70      5.46 o 
   5  -2   7      149.44      137.38      6.23 o 
   6  -2   7      370.68      376.68     14.49 o 
   7  -2   7       18.42       20.31      7.67 o 
   8  -2   7       12.63       15.19      6.58 o 
   9  -2   7        2.95        0.00      6.74 o 
  10  -2   7        1.26        2.01      7.64 o 
 -11  -1   7        3.18        0.45      7.91 o 
 -10  -1   7       61.45       48.78      8.21 o 
  -9  -1   7       56.32       61.50      7.24 o 
  -8  -1   7      112.70      110.05      6.56 o 
  -7  -1   7       18.04       14.13      4.46 o 
  -6  -1   7      143.21      146.63      7.52 o 
  -5  -1   7       37.31       37.64      4.38 o 
  -4  -1   7     1563.13     1639.66     23.17 o 
  -3  -1   7      106.38      106.48      4.41 o 
  -2  -1   7     1611.93     1737.37     32.36 o 
  -1  -1   7      286.01      260.79      8.89 o 
   0  -1   7      322.74      326.48      6.78 o 
   1  -1   7      401.60      409.02      8.70 o 
   2  -1   7      932.48     1091.30     22.01 o 
   3  -1   7       29.00       23.21      2.77 o 
   4  -1   7       76.08       80.43      5.49 o 
   5  -1   7       54.14       44.86      3.17 o 
   6  -1   7      531.33      532.01     14.31 o 
   7  -1   7       58.52       50.98      7.05 o 
   8  -1   7       60.59       61.18      8.01 o 
   9  -1   7        9.53        6.64      6.71 o 
  10  -1   7        1.30        2.34      8.68 o 
 -11   0   7        0.18        0.00      8.47 o 
 -10   0   7       13.89        9.42      8.03 o 
  -9   0   7        0.32        0.00      6.29 o 
  -8   0   7        9.00       10.96      5.51 o 
  -7   0   7        0.31        0.00      4.63 o 
  -6   0   7      197.44      246.00      8.90 o 
  -5   0   7        0.41        0.00      3.40 o 
  -4   0   7     2292.44     2324.74     17.56 o 
  -3   0   7        1.02        0.49      2.61 o 
  -2   0   7      146.76      162.93      4.38 o 
  -1   0   7        1.15        0.82      1.07 o 
   0   0   7      364.45      454.73     17.78 o 
   1   0   7        6.15        9.32      2.91 o 
   2   0   7      173.76      157.01      4.69 o 
   3   0   7        2.87        2.94      2.26 o 
   4   0   7      375.04      362.50      8.91 o 
   5   0   7        2.67        2.59      1.35 o 
   6   0   7      747.80      796.07     24.06 o 
   7   0   7       14.05       63.18      7.70 o 
   8   0   7       13.38        9.93      6.20 o 
   9   0   7        0.01        0.00      6.74 o 
 -11   1   7       15.87       14.06      8.19 o 
 -10   1   7       41.29       43.75      8.70 o 
  -9   1   7       56.88       49.66      6.56 o 
  -8   1   7       12.74       13.98      6.01 o 
  -7   1   7       35.75       34.39      5.51 o 
  -6   1   7        5.86        4.96      3.69 o 
  -5   1   7      117.87      137.79      8.00 o 
  -4   1   7      502.76      606.42     12.50 o 
  -3   1   7       81.33       76.65      5.78 o 
  -2   1   7     2123.77     2323.05     17.77 o 
  -1   1   7      522.27      557.88      7.92 o 
   0   1   7      234.44      280.77      8.32 o 
   1   1   7      527.34      570.76     14.51 o 
   2   1   7       76.21       72.66      3.38 o 
   3   1   7       35.49       35.02      3.22 o 
   4   1   7      167.51      166.84      5.93 o 
   5   1   7        5.96        4.50      3.43 o 
   6   1   7       23.35       12.95      5.96 o 
   7   1   7       67.82       64.94      7.07 o 
   8   1   7        6.78        6.47      6.96 o 
   9   1   7        0.94        0.00      7.89 o 
 -11   2   7        8.65        6.40      8.35 o 
 -10   2   7        0.16        0.00      7.00 o 
  -9   2   7       61.58       58.29      6.91 o 
  -8   2   7      265.76      248.29     11.01 o 
  -7   2   7       51.23       50.07      7.74 o 
  -6   2   7       17.84       20.68      6.58 o 
  -5   2   7       47.38       42.85      6.27 o 
  -4   2   7        4.35        1.15      4.62 o 
  -3   2   7       81.75       98.35      5.13 o 
  -2   2   7      103.12       83.74      6.73 o 
  -1   2   7       62.32       59.85      4.95 o 
   0   2   7        0.90        0.00      2.07 o 
   1   2   7       27.16       24.98      2.97 o 
   2   2   7       34.47       35.05      3.44 o 
   3   2   7       21.76       21.81      2.97 o 
   4   2   7       21.48       21.70      3.76 o 
   5   2   7      255.12      250.78      7.59 o 
   6   2   7      147.80      121.85      8.98 o 
   7   2   7        6.19        0.56      6.40 o 
   8   2   7       18.62        8.25      6.65 o 
   9   2   7        4.18        4.42      7.67 o 
 -10   3   7       16.14       23.64      7.54 o 
  -9   3   7       57.36       53.97      7.64 o 
  -8   3   7       38.75       35.59      7.10 o 
  -7   3   7       63.62       54.71      7.91 o 
  -6   3   7      121.56      130.99      8.97 o 
  -5   3   7       41.78       37.34      3.79 o 
  -4   3   7      124.45      119.89      6.07 o 
  -3   3   7      120.18      115.57      5.98 o 
  -2   3   7       18.75       17.41      3.07 o 
  -1   3   7      209.04      206.06      7.59 o 
   0   3   7      571.17      608.91     30.77 o 
   1   3   7       77.12       79.86      5.56 o 
   2   3   7       31.14       27.62      4.76 o 
   3   3   7       18.10       19.11      3.93 o 
   4   3   7      171.58      195.34      6.17 o 
   5   3   7       31.42       26.24      4.68 o 
   6   3   7       29.05       25.08      5.80 o 
   7   3   7       27.51       19.11      6.04 o 
   8   3   7       26.68       27.43      6.79 o 
   9   3   7        6.56        7.65      7.74 o 
 -10   4   7        0.07        0.00      8.20 o 
  -9   4   7        5.90        9.63      6.65 o 
  -8   4   7        3.04        0.00      6.86 o 
  -7   4   7        9.15        6.57      7.14 o 
  -6   4   7      121.41      113.65     10.19 o 
  -5   4   7       36.39       34.68      6.28 o 
  -4   4   7       28.46       18.62      4.91 o 
  -3   4   7       22.90       20.91      4.36 o 
  -2   4   7       33.28       37.20      4.69 o 
  -1   4   7      261.21      250.64      8.28 o 
   0   4   7        1.74        0.40      2.45 o 
   1   4   7      182.59      171.20     14.17 o 
   2   4   7        1.32        1.74      4.99 o 
   3   4   7        0.84        0.00      4.51 o 
   4   4   7        0.23        6.15      5.02 o 
   5   4   7       86.52       76.88      7.14 o 
   6   4   7       16.58       13.15      5.48 o 
   7   4   7        4.47        0.00      5.98 o 
   8   4   7        0.98        3.18      6.98 o 
  -9   5   7       54.08       54.16      7.78 o 
  -8   5   7       27.59       30.10      7.12 o 
  -7   5   7       73.44       74.43      8.61 o 
  -6   5   7       90.93       80.95     10.03 o 
  -5   5   7       15.97       10.49      6.65 o 
  -4   5   7       37.05       31.58      6.40 o 
  -3   5   7      143.28      153.34      7.74 o 
  -2   5   7        4.95        0.09      6.47 o 
  -1   5   7      124.74       97.53     10.87 o 
   0   5   7       77.26       73.52      8.48 o 
   1   5   7      243.21      247.11     10.51 o 
   2   5   7       82.04       84.89      7.33 o 
   3   5   7       15.33        8.55      5.75 o 
   4   5   7       56.28       54.54      7.47 o 
   5   5   7        2.34        1.98      6.96 o 
   6   5   7        8.38        8.39      7.44 o 
   7   5   7        3.09        8.28      6.93 o 
   8   5   7        3.31       10.05      7.10 o 
  -9   6   7       10.53        8.04      7.17 o 
  -8   6   7        0.76        0.00      6.77 o 
  -7   6   7       31.03       25.70     11.03 o 
  -6   6   7        1.54        0.00      6.58 o 
  -5   6   7       28.71       18.38      6.36 o 
  -4   6   7       59.06       67.11      7.14 o 
  -3   6   7      156.10      166.86     10.76 o 
  -2   6   7      306.20      302.46     18.03 o 
  -1   6   7       80.11       76.87      6.34 o 
   0   6   7      187.45      168.62     11.79 o 
   1   6   7       77.33       76.17      8.65 o 
   2   6   7      144.97      152.01      9.19 o 
   3   6   7        6.77        9.04      7.95 o 
   4   6   7       53.75       42.15      8.96 o 
   5   6   7       27.44       21.65      8.31 o 
   6   6   7        0.02        0.70      7.56 o 
   7   6   7        3.70        5.64      8.49 o 
  -8   7   7       32.24       25.85      8.86 o 
  -7   7   7       24.43       13.45      9.39 o 
  -6   7   7       11.38        3.25     10.09 o 
  -5   7   7       26.35       20.47      8.45 o 
  -4   7   7       30.79       26.83      8.86 o 
  -3   7   7       43.16       31.91      7.61 o 
  -2   7   7       71.20       96.34     12.23 o 
  -1   7   7        1.64        0.00      7.10 o 
   0   7   7       16.95       21.56      6.78 o 
   1   7   7       12.79       18.25      6.72 o 
   2   7   7       15.28       24.31      8.45 o 
   3   7   7      162.88      164.51     12.33 o 
   4   7   7       12.66        2.32     10.63 o 
   5   7   7        4.21        0.47      9.03 o 
   6   7   7        0.33        6.64      9.77 o 
  -7   8   7        2.16        5.25     10.68 o 
  -6   8   7        2.33        0.00     10.20 o 
  -5   8   7       21.70       29.99      9.70 o 
  -4   8   7       60.30       54.26     11.26 o 
  -3   8   7       21.42       22.85      7.66 o 
  -2   8   7       13.76       18.85      6.50 o 
  -1   8   7       24.81       17.00      6.55 o 
   0   8   7        0.74        1.35      6.66 o 
   1   8   7        2.02        0.93      8.17 o 
   2   8   7       24.40       26.98      8.78 o 
   3   8   7       16.58       12.41      9.17 o 
   4   8   7        8.51        6.93      9.93 o 
   5   8   7       21.03       15.09     12.35 o 
  -5   9   7       10.70        8.30      8.24 o 
  -4   9   7        8.96       11.93      7.74 o 
  -3   9   7       13.04        8.24      7.43 o 
  -2   9   7       13.11       12.01      9.17 o 
  -1   9   7       17.50       12.21     10.39 o 
   0   9   7        0.82        0.00     10.58 o 
   1   9   7       17.42       21.86     11.46 o 
   2   9   7        1.22        6.32     12.54 o 
   3   9   7        3.76        6.69     12.24 o 
  -4 -11   8        2.60        0.00      8.01 o 
  -3 -11   8        5.99        8.58      7.98 o 
  -2 -11   8        0.19        1.57      7.66 o 
  -1 -11   8       32.36       35.70      8.03 o 
   0 -11   8        0.06        2.34      7.02 o 
   1 -11   8       94.99      107.76     11.96 o 
   2 -11   8       23.41       18.29      9.05 o 
   3 -11   8       14.14       15.06      8.49 o 
  -6 -10   8        7.29        9.62      9.19 o 
  -5 -10   8       10.20        6.94      7.85 o 
  -4 -10   8        6.20       12.54      7.37 o 
  -3 -10   8       16.71        9.93      7.18 o 
  -2 -10   8        8.93        7.64      7.18 o 
  -1 -10   8       21.23       18.39      6.69 o 
   0 -10   8        2.19        0.00      6.41 o 
   1 -10   8        4.13        2.69      8.58 o 
   2 -10   8        7.85        0.00      8.11 o 
   3 -10   8       25.83       22.87     10.20 o 
   4 -10   8        0.53        3.64      9.80 o 
   5 -10   8       23.52       39.93      9.32 o 
  -7  -9   8       33.53       25.48      9.44 o 
  -6  -9   8       24.29       23.55      7.82 o 
  -5  -9   8       64.13       71.00      7.86 o 
  -4  -9   8       16.89       13.73      6.57 o 
  -3  -9   8       13.24       15.71      6.42 o 
  -2  -9   8       24.43       24.43      6.25 o 
  -1  -9   8       72.60       72.26      7.13 o 
   0  -9   8      122.41      116.91      9.18 o 
   1  -9   8       16.62       23.85      8.27 o 
   2  -9   8        3.10        0.00      6.10 o 
   3  -9   8        2.61        8.73      6.45 o 
   4  -9   8        4.71        1.17      8.12 o 
   5  -9   8       11.28       11.98      9.33 o 
   6  -9   8        1.56        0.00      9.63 o 
  -8  -8   8       17.76        8.56      9.19 o 
  -7  -8   8       38.57       43.61      9.65 o 
  -6  -8   8      164.50      186.98     10.52 o 
  -5  -8   8       74.39       85.69      7.80 o 
  -4  -8   8       41.09       44.15      6.92 o 
  -3  -8   8        1.99        4.46      5.21 o 
  -2  -8   8       54.87       51.90      6.38 o 
  -1  -8   8      198.14      208.10      8.46 o 
   0  -8   8        3.51       26.02      7.52 o 
   1  -8   8      254.97      259.05     16.16 o 
   2  -8   8       63.43       50.54      7.00 o 
   3  -8   8       36.07       39.39      6.92 o 
   4  -8   8        0.07        0.00      8.66 o 
   5  -8   8       31.44       27.17      9.44 o 
   6  -8   8        0.28        0.00      9.50 o 
   7  -8   8        6.13        0.00     13.04 o 
  -9  -7   8        2.72        0.00      7.93 o 
  -8  -7   8       28.00       24.24      8.95 o 
  -7  -7   8       15.58        7.92      9.10 o 
  -6  -7   8       10.39        9.38      6.39 o 
  -5  -7   8      109.06      108.86      7.32 o 
  -4  -7   8        7.58        8.85      5.12 o 
  -3  -7   8       61.71       62.60      5.15 o 
  -2  -7   8       80.53       82.56      5.53 o 
  -1  -7   8       30.08       26.64      3.36 o 
   0  -7   8      249.90      236.59     11.28 o 
   1  -7   8      103.99       97.62      6.40 o 
   2  -7   8       74.28       71.58      5.54 o 
   3  -7   8        2.83        3.18      5.92 o 
   4  -7   8       50.91       70.05      7.98 o 
   5  -7   8       52.91       47.64     16.47 o 
   6  -7   8        5.05        0.00     11.83 o 
   7  -7   8       23.44       19.53     13.03 o 
   8  -7   8        1.96       12.62     13.11 o 
  -9  -6   8       12.94       15.37      7.08 o 
  -8  -6   8       10.69        0.00      7.06 o 
  -7  -6   8        7.03       10.48      6.62 o 
  -6  -6   8       76.24       78.37      6.51 o 
  -5  -6   8      152.34      146.80      7.39 o 
  -4  -6   8      221.24      216.11      6.45 o 
  -3  -6   8      111.14      104.58      6.33 o 
  -2  -6   8       40.04       36.49      4.18 o 
  -1  -6   8        0.81        0.26      2.66 o 
   0  -6   8      646.64      632.32     17.31 o 
   1  -6   8       19.25       15.08      3.97 o 
   2  -6   8       34.30       26.02      3.53 o 
   3  -6   8      156.03      171.47     11.45 o 
   4  -6   8       54.44       57.99      9.15 o 
   5  -6   8       79.57       62.11      8.93 o 
   6  -6   8        3.79        0.00      8.04 o 
   7  -6   8       10.93       16.44     11.08 o 
   8  -6   8       13.99       18.41     12.38 o 
 -10  -5   8        8.13       11.70      9.42 o 
  -9  -5   8        4.11        1.90      7.58 o 
  -8  -5   8       79.47       95.44      8.57 o 
  -7  -5   8        9.55        4.33      7.97 o 
  -6  -5   8      171.37      180.24      7.87 o 
  -5  -5   8       79.14       69.47      4.28 o 
  -4  -5   8        3.50        3.79      2.02 o 
  -3  -5   8       90.19       90.91      4.69 o 
  -2  -5   8        8.68        6.65      2.83 o 
  -1  -5   8      134.13      113.72      4.04 o 
   0  -5   8       18.97       16.61      3.40 o 
   1  -5   8       52.82       41.65      5.63 o 
   2  -5   8      298.43      350.30     11.84 o 
   3  -5   8       39.21       29.13      5.15 o 
   4  -5   8       51.29       47.07      6.03 o 
   5  -5   8       20.16       13.94      7.56 o 
   6  -5   8       46.91       61.75      8.98 o 
   7  -5   8       35.97       33.46     11.45 o 
   8  -5   8       43.74       42.48      8.39 o 
   9  -5   8        2.07        3.04      9.84 o 
 -10  -4   8        0.40        0.00      8.51 o 
  -9  -4   8        5.43        5.35      7.43 o 
  -8  -4   8       50.29       59.98      7.68 o 
  -7  -4   8       22.93       17.49      5.61 o 
  -6  -4   8       36.65       36.77      4.62 o 
  -5  -4   8      378.95      380.90      8.13 o 
  -4  -4   8       23.08       23.09      2.05 o 
  -3  -4   8      109.93      100.04      4.13 o 
  -2  -4   8       92.65       85.35      3.75 o 
  -1  -4   8      144.55      142.67      4.25 o 
   0  -4   8        7.36        3.31      3.07 o 
   1  -4   8       30.18       31.55      4.78 o 
   2  -4   8       55.27       56.78      9.02 o 
   3  -4   8       23.86       26.18      4.61 o 
   4  -4   8       31.01       30.54      6.02 o 
   5  -4   8       24.85       18.35      5.84 o 
   6  -4   8       13.11       10.75      7.27 o 
   7  -4   8       40.73       46.42      7.64 o 
   8  -4   8        4.14        7.28      7.40 o 
   9  -4   8        3.71       10.19      8.38 o 
 -11  -3   8       38.76       31.18     11.81 o 
 -10  -3   8        6.04       14.38      9.80 o 
  -9  -3   8      103.30      106.40      8.28 o 
  -8  -3   8      126.33      117.61      8.17 o 
  -7  -3   8       98.97       88.96      7.15 o 
  -6  -3   8       29.00       25.88      4.44 o 
  -5  -3   8       52.44       45.47      4.50 o 
  -4  -3   8       24.05       24.46      2.30 o 
  -3  -3   8       43.77       49.00      3.02 o 
  -2  -3   8      409.32      407.53      7.36 o 
  -1  -3   8       49.65       46.10      4.19 o 
   0  -3   8      419.58      416.21     13.31 o 
   1  -3   8      161.01      167.67      5.39 o 
   2  -3   8       57.30       52.51      6.42 o 
   3  -3   8       61.43       45.31      5.03 o 
   4  -3   8        7.12        8.05      3.56 o 
   5  -3   8       56.78       48.73      4.97 o 
   6  -3   8       25.50       21.67      7.00 o 
   7  -3   8       15.05       14.16      6.90 o 
   8  -3   8       10.36       17.35      7.41 o 
   9  -3   8        7.55        6.30      7.22 o 
 -11  -2   8        6.65        8.96      8.02 o 
 -10  -2   8        4.37        3.04      7.28 o 
  -9  -2   8       23.07       24.68      6.86 o 
  -8  -2   8      210.62      225.90     11.03 o 
  -7  -2   8      123.25      126.41      8.46 o 
  -6  -2   8       81.99       77.85      6.75 o 
  -5  -2   8       56.95       59.69      3.86 o 
  -4  -2   8        0.42        2.10      3.34 o 
  -3  -2   8      136.17      137.60      4.97 o 
  -2  -2   8       49.99       46.90      2.54 o 
  -1  -2   8       83.97       79.21      3.49 o 
   0  -2   8      115.66      110.22      6.58 o 
   1  -2   8       95.28       79.87      4.12 o 
   2  -2   8       81.05       69.64      6.52 o 
   3  -2   8       36.48       33.23      6.38 o 
   4  -2   8       58.80       50.22      6.67 o 
   5  -2   8      302.70      304.15      8.64 o 
   6  -2   8      212.84      217.28      9.92 o 
   7  -2   8        7.78        0.74      6.14 o 
   8  -2   8       16.64       13.88      6.57 o 
   9  -2   8        0.67        0.87      7.15 o 
 -11  -1   8       13.65       13.51      7.72 o 
 -10  -1   8        5.35        6.89      7.66 o 
  -9  -1   8       91.49       84.30      7.72 o 
  -8  -1   8       24.44       27.25      7.61 o 
  -7  -1   8      103.95       99.25      7.38 o 
  -6  -1   8      208.53      222.74      8.97 o 
  -5  -1   8       75.78       70.46      4.51 o 
  -4  -1   8      777.33      914.39     17.72 o 
  -3  -1   8       76.91       72.10      3.82 o 
  -2  -1   8      951.06      977.78     18.86 o 
  -1  -1   8      470.24      520.89     18.20 o 
   0  -1   8        3.66        9.69      3.75 o 
   1  -1   8      369.96      407.12      9.38 o 
   2  -1   8      186.02      188.30      8.46 o 
   3  -1   8       23.20       21.15      2.94 o 
   4  -1   8      122.75      119.51      5.65 o 
   5  -1   8       76.51       68.38      5.14 o 
   6  -1   8      111.51      103.48      7.44 o 
   7  -1   8       31.52       26.23      6.39 o 
   8  -1   8        5.14        8.25      7.00 o 
   9  -1   8        0.21        0.07      7.00 o 
 -11   0   8        0.20        0.00      8.10 o 
 -10   0   8       30.94       26.78      8.21 o 
  -9   0   8        0.49        2.87      6.65 o 
  -8   0   8      419.85      449.36     25.59 o 
  -7   0   8        2.44        0.01      6.48 o 
  -6   0   8       14.39       11.75      3.94 o 
  -5   0   8        1.42        2.13      4.67 o 
  -4   0   8     1142.96     1260.90     17.00 o 
  -3   0   8        2.04        1.67      2.77 o 
  -2   0   8      173.85      159.02      6.54 o 
  -1   0   8        0.81        0.56      1.34 o 
   0   0   8      412.68      490.48     12.60 o 
   1   0   8        1.50        0.00      2.87 o 
   2   0   8      455.15      429.44     19.23 o 
   3   0   8        1.14        0.00      2.37 o 
   4   0   8      262.90      266.49      7.31 o 
   5   0   8        0.73        0.50      1.86 o 
   6   0   8      102.12       93.94      7.28 o 
   7   0   8        0.50        0.00      5.73 o 
   8   0   8      110.64      132.10      9.62 o 
   9   0   8        0.23       13.23      7.44 o 
 -11   1   8        5.80        9.00      7.93 o 
 -10   1   8       16.41       10.46      7.72 o 
  -9   1   8       69.16       65.44      6.96 o 
  -8   1   8      134.18      128.42      8.72 o 
  -7   1   8      262.29      263.41     10.63 o 
  -6   1   8      108.91      122.89      7.70 o 
  -5   1   8       26.67       25.92      5.23 o 
  -4   1   8      190.82      227.54      7.43 o 
  -3   1   8       30.54       35.00      4.11 o 
  -2   1   8       82.53       69.73      4.24 o 
  -1   1   8      401.51      434.63      8.86 o 
   0   1   8      141.76      129.33      4.83 o 
   1   1   8      340.66      364.80     10.15 o 
   2   1   8        1.98        1.16      2.61 o 
   3   1   8        5.34        5.27      2.63 o 
   4   1   8       37.83       40.47      4.11 o 
   5   1   8       79.83       80.77      5.36 o 
   6   1   8      187.05      187.14      8.63 o 
   7   1   8       14.97       13.15      5.61 o 
   8   1   8       39.69       32.21      7.40 o 
   9   1   8        1.99        0.00      8.36 o 
 -10   2   8       74.08       69.95      9.48 o 
  -9   2   8       57.60       54.08      7.63 o 
  -8   2   8       23.33       17.83      6.22 o 
  -7   2   8      108.43      115.04      9.61 o 
  -6   2   8      347.55      355.78     13.19 o 
  -5   2   8       89.82       98.74      7.83 o 
  -4   2   8       42.68       51.93      6.35 o 
  -3   2   8       40.70       32.40      4.16 o 
  -2   2   8       30.02       33.42      3.21 o 
  -1   2   8        4.16        3.30      2.76 o 
   0   2   8      254.77      252.27     16.18 o 
   1   2   8       21.15       16.39      3.34 o 
   2   2   8       89.18       79.00      6.62 o 
   3   2   8       10.07       12.27      4.27 o 
   4   2   8      137.02      130.31      6.10 o 
   5   2   8      119.42      127.12      8.78 o 
   6   2   8        0.71        1.59      5.26 o 
   7   2   8        0.70        0.00      5.94 o 
   8   2   8        4.46        0.48      6.98 o 
   9   2   8        1.49        1.62      8.22 o 
 -10   3   8       34.68       27.91      7.57 o 
  -9   3   8       28.41       32.31      6.97 o 
  -8   3   8       41.94       31.41      7.67 o 
  -7   3   8       47.30       51.02      8.14 o 
  -6   3   8       63.43       73.48      8.29 o 
  -5   3   8       24.34       14.57      6.39 o 
  -4   3   8       16.99       21.16      4.61 o 
  -3   3   8       34.31       23.29      4.18 o 
  -2   3   8       23.90       19.76      5.89 o 
  -1   3   8        9.83        6.37      4.03 o 
   0   3   8        6.33        5.58      3.83 o 
   1   3   8      147.80      154.14      7.71 o 
   2   3   8      229.86      230.61     12.87 o 
   3   3   8       26.08       30.02      4.30 o 
   4   3   8       92.99       91.47      5.78 o 
   5   3   8       15.81        9.74      3.94 o 
   6   3   8       14.79       12.84      5.36 o 
   7   3   8        3.35        2.09      5.97 o 
   8   3   8       11.62       11.23      6.83 o 
 -10   4   8        1.89        0.00      8.84 o 
  -9   4   8       10.56        8.34      6.76 o 
  -8   4   8       51.31       66.57      7.90 o 
  -7   4   8       36.67       38.76      8.12 o 
  -6   4   8       16.26       15.26      6.85 o 
  -5   4   8       31.56       25.61      6.39 o 
  -4   4   8       72.14       78.70      7.47 o 
  -3   4   8        1.66        2.42      4.25 o 
  -2   4   8        2.71        2.99      1.45 o 
  -1   4   8       36.19       31.99      5.55 o 
   0   4   8        7.60        9.24      4.82 o 
   1   4   8        7.06       10.54      5.13 o 
   2   4   8       11.11        8.49      5.20 o 
   3   4   8       88.44       86.59      6.94 o 
   4   4   8       54.25       50.23      5.89 o 
   5   4   8        3.28        0.82      5.50 o 
   6   4   8       28.61       18.64      7.18 o 
   7   4   8        6.05        0.00      6.17 o 
   8   4   8       13.30       25.95      9.54 o 
  -9   5   8        6.47        5.66      7.03 o 
  -8   5   8       36.14       31.81      7.51 o 
  -7   5   8       32.43       22.78      7.03 o 
  -6   5   8       52.88       57.77      8.82 o 
  -5   5   8        0.04        0.00      5.62 o 
  -4   5   8       41.42       43.97      6.89 o 
  -3   5   8       17.91       12.84      4.93 o 
  -2   5   8       76.92       71.86      8.03 o 
  -1   5   8      195.07      175.52      9.58 o 
   0   5   8      212.67      221.14     12.78 o 
   1   5   8       59.47       63.99      7.22 o 
   2   5   8       87.23       95.55      8.00 o 
   3   5   8       17.94       16.41      6.02 o 
   4   5   8        4.42        2.06      5.68 o 
   5   5   8        1.49        0.00      7.00 o 
   6   5   8       19.89       17.87      7.54 o 
   7   5   8       19.85        3.89      9.74 o 
  -8   6   8       20.99       29.51      8.85 o 
  -7   6   8        2.41        1.51      9.35 o 
  -6   6   8       11.88        9.92      9.30 o 
  -5   6   8       36.25       30.69      8.90 o 
  -4   6   8       22.91       15.95      8.33 o 
  -3   6   8       34.01       35.93      8.63 o 
  -2   6   8      134.52      135.05     10.97 o 
  -1   6   8       24.38       21.39      7.18 o 
   0   6   8        3.70        0.00      7.52 o 
   1   6   8      181.67      189.33     15.82 o 
   2   6   8       21.73       21.19      6.21 o 
   3   6   8       16.65       15.29      5.87 o 
   4   6   8       20.51       23.85      8.47 o 
   5   6   8        0.68        9.65      8.28 o 
   6   6   8        6.59       11.68      8.09 o 
  -7   7   8        9.74       10.58      9.54 o 
  -6   7   8       21.37       21.60      9.34 o 
  -5   7   8        0.62        0.00      8.94 o 
  -4   7   8        5.14        9.75      8.21 o 
  -3   7   8      177.51      190.50     10.75 o 
  -2   7   8       14.78       12.72      7.39 o 
  -1   7   8       12.25       12.98      7.37 o 
   0   7   8      140.99      151.87     13.03 o 
   1   7   8        0.73        0.00      7.08 o 
   2   7   8        9.33       14.06      7.07 o 
   3   7   8        7.19       13.76      8.52 o 
   4   7   8       13.84       22.91      8.87 o 
   5   7   8        7.22        0.00      9.11 o 
  -6   8   8        3.97        3.43     10.09 o 
  -5   8   8        0.41       12.44      9.88 o 
  -4   8   8       50.65       57.07     16.39 o 
  -3   8   8       58.09       52.28      8.40 o 
  -2   8   8       28.25       18.45      7.86 o 
  -1   8   8       30.51       23.54      7.24 o 
   0   8   8       31.37       35.89      7.31 o 
   1   8   8       38.29       32.39      8.68 o 
   2   8   8        8.24       10.79      8.87 o 
   3   8   8       10.07       11.30      9.39 o 
   4   8   8        5.37       15.73      9.72 o 
  -4   9   8       11.95       11.14      8.18 o 
  -3   9   8       12.82       18.74      8.03 o 
  -2   9   8        4.28        0.85      7.76 o 
  -1   9   8        6.22        0.00     10.37 o 
   0   9   8        0.07        8.13     11.34 o 
   1   9   8       22.31       32.67     11.74 o 
   2   9   8        3.92       11.54     11.93 o 
  -3 -11   9       15.45       19.81      8.26 o 
  -2 -11   9       29.27       23.61      8.47 o 
  -1 -11   9       85.24       81.97     10.75 o 
   0 -11   9        0.37        0.00      8.22 o 
   1 -11   9       16.89       17.01      9.20 o 
   2 -11   9        2.17        6.97      8.88 o 
  -5 -10   9        7.63        3.44      7.19 o 
  -4 -10   9        6.38        2.59      6.78 o 
  -3 -10   9       13.35       18.79      6.80 o 
  -2 -10   9       10.45       12.58      7.36 o 
  -1 -10   9       31.01       34.37      7.14 o 
   0 -10   9        0.54        0.15      7.32 o 
   1 -10   9       29.50       31.48      8.95 o 
   2 -10   9       26.02       16.98      8.34 o 
   3 -10   9        0.81        0.00      8.07 o 
   4 -10   9        2.44        2.38     10.25 o 
  -7  -9   9        1.29        8.20      9.44 o 
  -6  -9   9        3.43       11.39      6.88 o 
  -5  -9   9       22.33       15.20      6.87 o 
  -4  -9   9        3.02        8.24      6.41 o 
  -3  -9   9        2.60        6.55      6.35 o 
  -2  -9   9        1.56        1.45      5.71 o 
  -1  -9   9       24.40       18.42      6.08 o 
   0  -9   9        9.01        8.93      7.27 o 
   1  -9   9       67.42       57.45      8.89 o 
   2  -9   9       19.06       13.64      7.61 o 
   3  -9   9        0.51        0.41      6.15 o 
   4  -9   9       11.06        4.27      8.36 o 
   5  -9   9        3.60        7.40      9.45 o 
  -8  -8   9        4.76        0.00      9.13 o 
  -7  -8   9      101.76       92.08     10.81 o 
  -6  -8   9       47.17       41.08      7.16 o 
  -5  -8   9        9.96        1.10      6.25 o 
  -4  -8   9       21.43       14.75      6.34 o 
  -3  -8   9       28.48       27.79      6.31 o 
  -2  -8   9       75.67       51.16      6.38 o 
  -1  -8   9       83.08       84.88      8.45 o 
   0  -8   9      214.93      238.77     11.18 o 
   1  -8   9       54.63       47.24      6.10 o 
   2  -8   9       37.40       43.23      6.27 o 
   3  -8   9       50.45       51.82      9.97 o 
   4  -8   9        9.64       14.19      8.82 o 
   5  -8   9       50.35       75.40     10.76 o 
   6  -8   9        2.90        2.46      9.85 o 
  -9  -7   9        0.37        0.37      7.47 o 
  -8  -7   9       12.99       13.28      8.99 o 
  -7  -7   9       75.54       66.21     10.18 o 
  -6  -7   9       11.02       12.22      5.99 o 
  -5  -7   9      103.40       99.51      6.87 o 
  -4  -7   9       54.35       50.97      6.05 o 
  -3  -7   9        5.89        9.57      4.38 o 
  -2  -7   9       78.87       81.20      5.56 o 
  -1  -7   9      104.49      100.35      7.71 o 
   0  -7   9        0.43        0.00      3.87 o 
   1  -7   9       14.20       18.28      4.48 o 
   2  -7   9       22.56       22.79      4.98 o 
   3  -7   9      120.75      103.27      7.26 o 
   4  -7   9       29.19       35.10      9.35 o 
   5  -7   9       19.77       13.07     10.40 o 
   6  -7   9       51.50       54.85     13.87 o 
   7  -7   9        7.55        0.00     12.16 o 
  -9  -6   9        9.63       12.03      6.62 o 
  -8  -6   9       20.00       20.49      6.56 o 
  -7  -6   9       15.82        9.06      7.19 o 
  -6  -6   9       14.88        8.28      5.91 o 
  -5  -6   9       93.18       88.10      6.88 o 
  -4  -6   9      170.40      164.07      7.65 o 
  -3  -6   9       69.62       67.77      5.16 o 
  -2  -6   9       33.41       36.61      4.57 o 
  -1  -6   9       53.53       48.13      3.80 o 
   0  -6   9        0.93        0.00      3.62 o 
   1  -6   9       28.12       27.93      4.45 o 
   2  -6   9       43.60       46.69      6.23 o 
   3  -6   9      188.04      198.34     10.22 o 
   4  -6   9       51.65       42.73     11.94 o 
   5  -6   9        8.64        0.00     10.46 o 
   6  -6   9        4.20        0.00     10.92 o 
   7  -6   9        5.83        5.91     11.97 o 
   8  -6   9        3.19        8.69     10.07 o 
 -10  -5   9       18.09       19.05      8.80 o 
  -9  -5   9        8.05        4.53      7.13 o 
  -8  -5   9       38.57       40.48      7.44 o 
  -7  -5   9       70.86       60.83      7.87 o 
  -6  -5   9       10.95       12.48      5.19 o 
  -5  -5   9       10.70        5.04      4.79 o 
  -4  -5   9        2.11        2.26      3.08 o 
  -3  -5   9      259.57      230.31      6.53 o 
  -2  -5   9      354.31      342.71      8.90 o 
  -1  -5   9        8.46        4.68      2.92 o 
   0  -5   9        2.75        0.00      3.34 o 
   1  -5   9        5.95        9.66      4.31 o 
   2  -5   9        7.12        7.44      4.98 o 
   3  -5   9      183.40      164.23     10.47 o 
   4  -5   9       82.20       80.82      6.79 o 
   5  -5   9        0.25        1.46      6.97 o 
   6  -5   9       12.36       17.66      7.89 o 
   7  -5   9       13.89       16.40     11.34 o 
   8  -5   9       40.13       28.51      9.74 o 
 -10  -4   9        1.42        0.00      9.05 o 
  -9  -4   9       10.06        4.01      8.50 o 
  -8  -4   9       15.53       14.10      8.59 o 
  -7  -4   9       73.12       81.40      6.86 o 
  -6  -4   9       20.09       17.68      4.86 o 
  -5  -4   9       48.93       48.06      4.86 o 
  -4  -4   9       63.17       56.84      3.28 o 
  -3  -4   9       75.37       71.33      3.70 o 
  -2  -4   9       37.71       34.02      2.77 o 
  -1  -4   9       63.49       56.74      3.43 o 
   0  -4   9        0.23        2.11      2.98 o 
   1  -4   9      244.83      234.82      7.97 o 
   2  -4   9       21.47       13.73      7.87 o 
   3  -4   9        2.40        4.91      3.69 o 
   4  -4   9       61.26       50.63      6.36 o 
   5  -4   9      104.34       94.26      7.81 o 
   6  -4   9        2.33        1.86      7.45 o 
   7  -4   9        1.23        3.71      7.02 o 
   8  -4   9        1.32       16.22      7.74 o 
 -10  -3   9        9.80       10.44      7.29 o 
  -9  -3   9       40.42       33.86      7.06 o 
  -8  -3   9       82.64       66.27      7.77 o 
  -7  -3   9       87.10       82.06      8.90 o 
  -6  -3   9      184.23      195.72      7.14 o 
  -5  -3   9       47.47       42.27      4.26 o 
  -4  -3   9      122.31      117.39      4.27 o 
  -3  -3   9      100.01       85.61      3.62 o 
  -2  -3   9       70.17       66.43      3.89 o 
  -1  -3   9      237.55      223.00      8.58 o 
   0  -3   9      708.26      819.72     12.46 o 
   1  -3   9       39.25       37.22      2.94 o 
   2  -3   9        6.40        5.47      2.03 o 
   3  -3   9       16.52       14.00      4.38 o 
   4  -3   9      160.77      143.51      7.34 o 
   5  -3   9       35.34       35.48      4.43 o 
   6  -3   9       20.82       16.44      6.63 o 
   7  -3   9       19.99       17.15      6.90 o 
   8  -3   9       13.39       20.37      6.68 o 
   9  -3   9        3.28        4.57      7.47 o 
 -11  -2   9       33.47       24.55      7.75 o 
 -10  -2   9       67.15       61.67      7.73 o 
  -9  -2   9       59.27       55.66      7.32 o 
  -8  -2   9      118.84      131.17      9.70 o 
  -7  -2   9      118.19      127.57      9.60 o 
  -6  -2   9      233.05      246.71     14.79 o 
  -5  -2   9       24.33       27.44      4.67 o 
  -4  -2   9       36.97       29.46      3.12 o 
  -3  -2   9       63.90       60.94      3.53 o 
  -2  -2   9       68.57       66.95      3.66 o 
  -1  -2   9       14.31       12.18      2.08 o 
   0  -2   9      359.99      376.40      8.27 o 
   1  -2   9       14.72       10.72      1.90 o 
   2  -2   9       45.05       48.57      5.31 o 
   3  -2   9       30.82       30.40      6.53 o 
   4  -2   9       49.13       44.37      6.97 o 
   5  -2   9      123.45      115.11      6.05 o 
   6  -2   9       14.06        9.72      5.40 o 
   7  -2   9        6.16        4.72      5.95 o 
   8  -2   9       19.90        7.99      6.84 o 
   9  -2   9        5.65        0.00      7.47 o 
 -11  -1   9        3.26        1.18      7.73 o 
 -10  -1   9       31.93       32.53      7.02 o 
  -9  -1   9       27.20       21.53      7.00 o 
  -8  -1   9      154.44      172.50     10.44 o 
  -7  -1   9      242.46      262.94     11.91 o 
  -6  -1   9       88.32       73.03      7.70 o 
  -5  -1   9       67.42       63.94      4.95 o 
  -4  -1   9       80.63       80.56      5.11 o 
  -3  -1   9       44.79       40.31      3.46 o 
  -2  -1   9      149.76      156.12      8.29 o 
  -1  -1   9      304.17      320.74      8.33 o 
   0  -1   9        5.24        6.49      4.14 o 
   1  -1   9      166.29      172.38     11.17 o 
   2  -1   9       71.05       68.55      7.65 o 
   3  -1   9       17.26       16.70      3.03 o 
   4  -1   9       14.49       11.44      3.97 o 
   5  -1   9       77.20       72.75      5.50 o 
   6  -1   9      193.19      190.64      8.68 o 
   7  -1   9       19.39       22.09      6.39 o 
   8  -1   9       53.21       58.16      8.36 o 
   9  -1   9        0.06        3.86      7.33 o 
 -11   0   9        0.00        1.60      8.14 o 
 -10   0   9       28.79       30.08      6.97 o 
  -9   0   9        1.00        0.00      7.18 o 
  -8   0   9      457.04      458.04     16.95 o 
  -7   0   9        3.62        0.00      7.01 o 
  -6   0   9     1456.02     1680.81     27.56 o 
  -5   0   9        1.32        1.87      5.13 o 
  -4   0   9      370.11      375.68      8.98 o 
  -3   0   9        0.20        1.92      2.68 o 
  -2   0   9      467.68      451.11     18.72 o 
  -1   0   9        1.78        0.18      1.37 o 
   0   0   9      371.53      427.16     16.64 o 
   1   0   9        2.08        0.00      3.18 o 
   2   0   9       38.00       34.89      4.36 o 
   3   0   9        0.20        1.56      2.47 o 
   4   0   9       64.34       57.74      3.79 o 
   5   0   9        0.52        0.00      3.73 o 
   6   0   9      449.90      411.78     18.98 o 
   7   0   9        0.41        2.50      5.67 o 
   8   0   9      135.20      141.90     11.65 o 
   9   0   9        1.49        2.96      7.61 o 
 -10   1   9       28.23       21.31      6.98 o 
  -9   1   9       21.90       14.26      6.34 o 
  -8   1   9        2.21        4.82      6.08 o 
  -7   1   9      138.93      125.63      8.95 o 
  -6   1   9      586.12      560.32     13.66 o 
  -5   1   9       42.27       46.68      7.39 o 
  -4   1   9      185.08      196.66      6.37 o 
  -3   1   9       18.73       16.30      3.20 o 
  -2   1   9        0.41        1.46      2.11 o 
  -1   1   9      143.25      144.42      4.92 o 
   0   1   9      634.04      708.26     11.48 o 
   1   1   9       10.90       11.10      2.43 o 
   2   1   9       60.95       58.21      4.51 o 
   3   1   9       91.84       88.92      4.33 o 
   4   1   9       61.42       64.51      4.69 o 
   5   1   9       58.80       50.22      4.91 o 
   6   1   9       55.89       48.00      5.70 o 
   7   1   9        7.23        9.58      6.76 o 
   8   1   9       20.82       10.84      7.06 o 
 -10   2   9        3.53        6.63      7.14 o 
  -9   2   9       23.51       16.89      6.51 o 
  -8   2   9       54.98       60.61      8.11 o 
  -7   2   9        3.85        1.76      7.83 o 
  -6   2   9      199.71      200.82     11.06 o 
  -5   2   9      307.95      354.21     13.45 o 
  -4   2   9       31.54       34.06      6.13 o 
  -3   2   9       30.28       22.48      2.57 o 
  -2   2   9       79.02       76.79      4.97 o 
  -1   2   9       81.66       73.31      3.69 o 
   0   2   9       23.97       18.73      3.01 o 
   1   2   9       37.73       29.08      3.96 o 
   2   2   9       32.26       24.49      3.91 o 
   3   2   9        5.79       11.55      4.30 o 
   4   2   9      324.25      343.05     12.07 o 
   5   2   9       89.54       78.89      5.21 o 
   6   2   9        5.92        6.35      5.22 o 
   7   2   9        5.85        4.66      5.82 o 
   8   2   9        8.03        0.00      8.52 o 
 -10   3   9       19.35       14.54      6.73 o 
  -9   3   9        3.59        2.10      6.09 o 
  -8   3   9      111.77      114.11     14.15 o 
  -7   3   9      105.49      112.06      9.57 o 
  -6   3   9       29.71       38.50      7.81 o 
  -5   3   9       79.23       85.25      8.15 o 
  -4   3   9      197.71      201.05      9.64 o 
  -3   3   9       18.98       14.45      2.52 o 
  -2   3   9      206.28      245.45     10.13 o 
  -1   3   9      263.93      250.65     17.26 o 
   0   3   9      202.62      246.57     10.51 o 
   1   3   9      179.04      174.34      9.83 o 
   2   3   9       65.92       76.35      7.30 o 
   3   3   9       60.91       63.24      5.55 o 
   4   3   9       14.67       15.74      5.38 o 
   5   3   9        4.43        6.71      4.68 o 
   6   3   9       65.99       59.78      6.61 o 
   7   3   9        3.96        8.60      7.86 o 
   8   3   9        0.44        0.00      8.83 o 
  -9   4   9        0.75        7.65      7.04 o 
  -8   4   9        3.89        3.26      7.43 o 
  -7   4   9       38.30       37.04      8.24 o 
  -6   4   9       20.57        9.33      6.82 o 
  -5   4   9      104.54      106.07      8.70 o 
  -4   4   9        3.38        0.00      5.25 o 
  -3   4   9       11.83        2.69      7.22 o 
  -2   4   9       10.10        7.92      5.71 o 
  -1   4   9        8.21        7.24      3.26 o 
   0   4   9      553.52      613.82     30.88 o 
   1   4   9       43.48       42.82      6.57 o 
   2   4   9      202.12      207.37      9.28 o 
   3   4   9      131.10      127.42      8.51 o 
   4   4   9        4.25        2.45      5.05 o 
   5   4   9       19.25       14.63      4.80 o 
   6   4   9       16.15       14.24      9.03 o 
   7   4   9       12.62        8.98      9.97 o 
  -9   5   9        5.43        0.00      8.32 o 
  -8   5   9       28.71       23.21      9.78 o 
  -7   5   9       15.42       19.27      9.49 o 
  -6   5   9       19.16       20.89      9.13 o 
  -5   5   9        3.26        8.00      7.30 o 
  -4   5   9       46.67       60.31      8.81 o 
  -3   5   9       28.75       23.00      8.13 o 
  -2   5   9       95.17       89.65      7.89 o 
  -1   5   9       83.50       81.83      9.37 o 
   0   5   9      228.24      265.17     16.54 o 
   1   5   9      144.70      139.35      9.52 o 
   2   5   9       61.99       69.54      7.17 o 
   3   5   9        0.61        3.66      5.49 o 
   4   5   9       15.23       19.57      6.12 o 
   5   5   9        3.76        1.94      8.37 o 
   6   5   9        4.82        3.71      9.36 o 
   7   5   9        9.08       19.17     10.00 o 
  -8   6   9        3.75        0.14      9.92 o 
  -7   6   9        6.48        8.70     10.16 o 
  -6   6   9       14.39       18.45     10.72 o 
  -5   6   9       20.31       17.80      8.52 o 
  -4   6   9       69.66       71.49      9.69 o 
  -3   6   9       24.76        8.52      7.22 o 
  -2   6   9       25.95       15.50      7.28 o 
  -1   6   9      221.39      221.23     21.98 o 
   0   6   9       13.82       20.62      7.64 o 
   1   6   9       74.86       64.98      8.55 o 
   2   6   9        1.03        0.00      5.87 o 
   3   6   9        0.39        2.32      6.07 o 
   4   6   9        7.87       12.46      9.12 o 
   5   6   9        9.46        7.50     10.63 o 
   6   6   9        3.57        2.55     11.24 o 
  -7   7   9        2.07        0.00      9.45 o 
  -6   7   9        6.89        6.83      9.29 o 
  -5   7   9        5.39        6.65      8.70 o 
  -4   7   9        4.18        3.55      8.92 o 
  -3   7   9       38.76       34.83      7.95 o 
  -2   7   9       13.26       17.26      7.13 o 
  -1   7   9       21.48       17.94      7.34 o 
   0   7   9        0.41        4.86      7.69 o 
   1   7   9       19.07       15.04      7.17 o 
   2   7   9        6.40        4.08      6.98 o 
   3   7   9       11.55       17.96     10.73 o 
   4   7   9        9.20        2.65     11.15 o 
   5   7   9        4.62        0.82     11.36 o 
  -5   8   9       19.18       16.79     10.96 o 
  -4   8   9        5.92       15.74      9.11 o 
  -3   8   9       10.15        8.05      7.67 o 
  -2   8   9       15.49        9.40      7.87 o 
  -1   8   9       11.09        9.18      8.32 o 
   0   8   9        0.63        3.74      7.27 o 
   1   8   9        1.25        0.00      8.11 o 
   2   8   9        0.61        0.00     11.32 o 
   3   8   9        1.57        6.37     11.03 o 
  -2   9   9        3.48        9.44      8.25 o 
  -1   9   9       24.40        5.89      9.01 o 
   0   9   9        0.08        2.09     14.13 o 
  -2 -11  10        3.57        0.71      8.20 o 
  -1 -11  10        3.74        0.00     10.14 o 
   0 -11  10        0.33        1.17      9.37 o 
   1 -11  10       10.90        0.00     11.26 o 
  -5 -10  10       18.61       21.17      7.36 o 
  -4 -10  10        1.06        0.00      7.16 o 
  -3 -10  10       20.41       23.68      7.01 o 
  -2 -10  10       33.82       41.38      7.13 o 
  -1 -10  10        9.24        3.92      6.71 o 
   0 -10  10       19.76       20.85      7.61 o 
   1 -10  10        2.16        2.20      8.14 o 
   2 -10  10        5.60        6.15      7.90 o 
   3 -10  10       18.51       31.02     10.68 o 
  -6  -9  10       49.02       33.07      7.95 o 
  -5  -9  10        9.20        9.75      6.91 o 
  -4  -9  10        6.68        7.45      6.55 o 
  -3  -9  10        1.76        2.90      6.31 o 
  -2  -9  10       17.15       12.49      7.12 o 
  -1  -9  10       78.17       75.44      7.58 o 
   0  -9  10        3.69        7.34      7.00 o 
   1  -9  10       25.71       23.06      6.95 o 
   2  -9  10       44.08       33.85      7.93 o 
   3  -9  10        3.87        5.07      7.78 o 
   4  -9  10        3.12        5.89      9.01 o 
   5  -9  10       11.32       13.37     10.35 o 
  -7  -8  10       53.01       51.22     10.22 o 
  -6  -8  10       34.65       35.09      7.08 o 
  -5  -8  10        8.79        2.63      6.40 o 
  -4  -8  10        0.47        0.00      6.07 o 
  -3  -8  10       26.84       18.67      6.21 o 
  -2  -8  10       49.76       59.29      6.70 o 
  -1  -8  10       80.71       88.27      7.41 o 
   0  -8  10       47.92       46.52      7.28 o 
   1  -8  10       48.97       48.71      6.10 o 
   2  -8  10       23.12       21.53      5.87 o 
   3  -8  10       29.93       29.68      8.21 o 
   4  -8  10       39.32       25.65      8.75 o 
   5  -8  10        7.05        0.70      9.50 o 
   6  -8  10        3.33        6.53     10.50 o 
  -8  -7  10       43.05       36.69      8.77 o 
  -7  -7  10       44.21       39.78      8.28 o 
  -6  -7  10       31.02       22.87      6.06 o 
  -5  -7  10       58.00       50.25      6.25 o 
  -4  -7  10       41.51       53.49      6.04 o 
  -3  -7  10       44.78       45.75      5.38 o 
  -2  -7  10       15.79       22.34      4.90 o 
  -1  -7  10       13.15        2.69      4.76 o 
   0  -7  10       31.73       28.37      4.85 o 
   1  -7  10       50.33       48.48      5.06 o 
   2  -7  10      133.08      114.36      7.34 o 
   3  -7  10       21.63       12.50      5.87 o 
   4  -7  10       49.36       51.80      9.97 o 
   5  -7  10        0.39        0.00     11.04 o 
   6  -7  10        4.44        9.40     12.50 o 
   7  -7  10        3.41        0.00     12.88 o 
  -9  -6  10        0.52        0.00      6.48 o 
  -8  -6  10       15.51       10.34      6.59 o 
  -7  -6  10       17.75       21.20      6.66 o 
  -6  -6  10       15.23       16.58      5.57 o 
  -5  -6  10       67.33       56.42      6.49 o 
  -4  -6  10       60.58       60.17      5.79 o 
  -3  -6  10      237.95      227.03      7.01 o 
  -2  -6  10       54.38       52.54      5.22 o 
  -1  -6  10        1.62        0.60      4.35 o 
   0  -6  10        7.66        6.67      3.96 o 
   1  -6  10       55.94       54.78      6.21 o 
   2  -6  10      390.18      403.47     18.26 o 
   3  -6  10       58.38       60.60      7.99 o 
   4  -6  10       29.18       22.43      7.71 o 
   5  -6  10       45.36       34.01     14.42 o 
   6  -6  10       16.89       26.13     11.05 o 
   7  -6  10        1.04        3.79     11.91 o 
  -9  -5  10       57.15       57.22     11.32 o 
  -8  -5  10       28.92       27.52      8.22 o 
  -7  -5  10      105.28       93.03      8.39 o 
  -6  -5  10      156.89      155.60      7.46 o 
  -5  -5  10       14.32       13.42      4.91 o 
  -4  -5  10       41.93       36.03      3.89 o 
  -3  -5  10      146.70      148.84      5.37 o 
  -2  -5  10       11.03        7.66      2.65 o 
  -1  -5  10       83.96       76.90      4.65 o 
   0  -5  10       87.68       85.58      4.69 o 
   1  -5  10      283.92      268.58     11.89 o 
   2  -5  10       95.07      104.74      7.08 o 
   3  -5  10        0.78        0.00      6.86 o 
   4  -5  10       45.83       51.41      8.08 o 
   5  -5  10        1.86        6.89      7.98 o 
   6  -5  10       18.87       17.94     10.98 o 
   7  -5  10       10.76       11.69     11.26 o 
   8  -5  10        2.55        0.00      9.26 o 
 -10  -4  10        2.04       12.43      9.19 o 
  -9  -4  10       19.23       19.52      8.82 o 
  -8  -4  10       51.07       47.24      8.47 o 
  -7  -4  10       14.45       15.49      7.11 o 
  -6  -4  10      151.68      146.59      7.16 o 
  -5  -4  10       48.34       42.16      4.56 o 
  -4  -4  10       33.31       35.02      3.37 o 
  -3  -4  10        0.96        0.71      2.74 o 
  -2  -4  10       19.36       17.00      2.47 o 
  -1  -4  10      215.71      216.04     11.81 o 
   0  -4  10        8.83        5.88      4.42 o 
   1  -4  10       34.57       35.69      3.77 o 
   2  -4  10       22.10       19.25      5.55 o 
   3  -4  10        4.20        2.60      3.59 o 
   4  -4  10       13.88       11.68      4.56 o 
   5  -4  10       25.90       28.30      4.70 o 
   6  -4  10        1.66        0.00     10.82 o 
   7  -4  10       17.51        7.99      8.55 o 
   8  -4  10        4.66        0.00      9.23 o 
 -10  -3  10       49.53       37.46      8.42 o 
  -9  -3  10       42.15       27.25      9.01 o 
  -8  -3  10       16.65       20.61      6.57 o 
  -7  -3  10       21.07       18.42      7.33 o 
  -6  -3  10       26.32       22.94      5.06 o 
  -5  -3  10       35.29       32.76      4.97 o 
  -4  -3  10        9.68        6.99      2.95 o 
  -3  -3  10       37.14       34.15      2.85 o 
  -2  -3  10        5.94        6.76      2.75 o 
  -1  -3  10       28.11       25.80      3.29 o 
   0  -3  10        9.16        7.56      3.42 o 
   1  -3  10      173.15      189.01     11.34 o 
   2  -3  10      210.37      190.20     18.13 o 
   3  -3  10       60.51       46.82      5.55 o 
   4  -3  10       50.15       42.86      6.22 o 
   5  -3  10        8.96        0.39      4.22 o 
   6  -3  10       45.39       40.65      7.28 o 
   7  -3  10        0.97        2.12      7.23 o 
   8  -3  10        9.82       14.80      7.38 o 
 -10  -2  10       17.69       11.64      6.87 o 
  -9  -2  10       30.23       19.08      6.75 o 
  -8  -2  10       80.65       79.71      8.63 o 
  -7  -2  10        5.66        8.75      7.62 o 
  -6  -2  10      353.60      343.85     14.32 o 
  -5  -2  10      322.77      323.11      8.78 o 
  -4  -2  10       49.89       51.88      4.05 o 
  -3  -2  10       30.20       25.00      2.56 o 
  -2  -2  10       45.45       44.22      3.30 o 
  -1  -2  10       73.44       64.45      3.27 o 
   0  -2  10        3.93        2.92      1.81 o 
   1  -2  10       50.57       40.37      3.09 o 
   2  -2  10       15.45       13.74      5.04 o 
   3  -2  10       19.50       13.93      6.75 o 
   4  -2  10      445.64      507.13     15.41 o 
   5  -2  10       42.69       39.50      5.26 o 
   6  -2  10        1.62        0.00      5.99 o 
   7  -2  10       19.53       21.89      6.33 o 
   8  -2  10        3.05        3.88      7.85 o 
 -10  -1  10       15.49       20.13      6.71 o 
  -9  -1  10        7.05        5.19      7.24 o 
  -8  -1  10       52.96       52.28      7.80 o 
  -7  -1  10       78.81       86.91      8.55 o 
  -6  -1  10      510.80      521.82     14.87 o 
  -5  -1  10        1.11        3.28      4.39 o 
  -4  -1  10      131.17      116.45      5.03 o 
  -3  -1  10        2.03        2.01      2.77 o 
  -2  -1  10       79.25       83.55      4.26 o 
  -1  -1  10       22.95       21.64      3.08 o 
   0  -1  10      718.08      816.38     15.64 o 
   1  -1  10       50.28       48.68      3.53 o 
   2  -1  10       35.38       30.18      6.38 o 
   3  -1  10       46.37       40.78      4.41 o 
   4  -1  10       53.25       48.98      5.02 o 
   5  -1  10       82.03       79.47      5.76 o 
   6  -1  10       22.55       28.17      5.18 o 
   7  -1  10        1.35        0.16      6.39 o 
   8  -1  10       45.44       41.17      9.71 o 
 -10   0  10       11.74       16.08      6.97 o 
  -9   0  10        0.00        2.09      7.19 o 
  -8   0  10      147.37      139.90      8.26 o 
  -7   0  10        1.44        0.00      7.21 o 
  -6   0  10      736.40      847.00     16.32 o 
  -5   0  10        0.28        1.87      5.02 o 
  -4   0  10      220.01      286.46      8.26 o 
  -3   0  10        2.83        2.26      2.93 o 
  -2   0  10       30.79       35.47      3.19 o 
  -1   0  10        1.97        0.00      2.09 o 
   0   0  10      188.93      184.63     14.19 o 
   1   0  10        1.25        4.49      3.53 o 
   2   0  10      226.16      211.77     10.07 o 
   3   0  10        0.15        0.14      2.50 o 
   4   0  10       51.54       44.69      3.96 o 
   5   0  10        2.92        3.49      4.01 o 
   6   0  10       41.72       51.57      5.57 o 
   7   0  10        0.08        0.08      7.16 o 
   8   0  10      151.97      144.45     14.92 o 
 -10   1  10        2.87        0.75      7.26 o 
  -9   1  10        3.45        0.39      7.16 o 
  -8   1  10      100.93      112.61      8.94 o 
  -7   1  10       79.69       82.94      8.30 o 
  -6   1  10       13.78       10.37      6.87 o 
  -5   1  10       73.76       68.66      6.85 o 
  -4   1  10       50.48       46.71      4.95 o 
  -3   1  10       61.65       49.33      5.71 o 
  -2   1  10       47.86       43.87      3.51 o 
  -1   1  10       72.04       79.07      4.31 o 
   0   1  10        2.84        0.82      4.24 o 
   1   1  10       85.30       98.16      5.99 o 
   2   1  10       85.28       77.55      6.21 o 
   3   1  10       26.79       27.60      3.98 o 
   4   1  10       20.20       16.34      3.34 o 
   5   1  10       41.10       38.42      5.33 o 
   6   1  10        5.15        3.18      6.00 o 
   7   1  10        4.10        0.00      7.32 o 
   8   1  10       26.22       23.35     10.48 o 
 -10   2  10        0.77        3.19      7.41 o 
  -9   2  10        2.61        0.00      6.06 o 
  -8   2  10       29.67       22.35      7.17 o 
  -7   2  10        3.81        2.00      6.45 o 
  -6   2  10      161.61      194.96     12.52 o 
  -5   2  10      205.71      235.13     11.05 o 
  -4   2  10      147.12      158.76      9.51 o 
  -3   2  10        4.27        0.34      3.53 o 
  -2   2  10       29.81       30.79      3.84 o 
  -1   2  10        3.27        2.59      1.77 o 
   0   2  10        9.97        7.99      2.29 o 
   1   2  10       45.76       48.21      7.27 o 
   2   2  10       63.82       63.23      9.71 o 
   3   2  10       97.17       85.14      6.54 o 
   4   2  10      117.50      112.36     10.16 o 
   5   2  10        5.25        8.60      4.60 o 
   6   2  10       10.35        7.88      6.80 o 
   7   2  10        3.30        0.00      7.93 o 
   8   2  10       15.15       12.71      8.85 o 
  -9   3  10        9.52        6.28      6.40 o 
  -8   3  10        2.78        7.41      7.97 o 
  -7   3  10       11.91       16.56      7.42 o 
  -6   3  10       23.95       17.77      7.13 o 
  -5   3  10       10.72        1.72      6.87 o 
  -4   3  10       76.87       78.48     16.01 o 
  -3   3  10       65.78       54.42      6.95 o 
  -2   3  10       50.86       60.84      3.92 o 
  -1   3  10       64.71       52.26      4.40 o 
   0   3  10      282.65      348.23     13.15 o 
   1   3  10       33.65       40.36      5.68 o 
   2   3  10      142.75      153.88     11.13 o 
   3   3  10       94.11       95.66      9.47 o 
   4   3  10       13.39       15.03      6.12 o 
   5   3  10       89.39       81.43      7.48 o 
   6   3  10       16.96       12.52      8.43 o 
   7   3  10       12.86        3.51      9.83 o 
  -9   4  10        3.47        7.31      8.43 o 
  -8   4  10        6.12       18.01      9.94 o 
  -7   4  10        0.39        1.29      8.98 o 
  -6   4  10       13.14       16.15      9.29 o 
  -5   4  10       20.07       18.37      9.01 o 
  -4   4  10       40.84       43.01      7.27 o 
  -3   4  10      149.54      157.14      9.44 o 
  -2   4  10      213.09      222.50     15.83 o 
  -1   4  10       49.66       53.62      9.34 o 
   0   4  10       98.80      117.58      9.26 o 
   1   4  10       24.99       25.87      6.23 o 
   2   4  10       22.29       21.92      7.53 o 
   3   4  10       35.15       31.76      7.84 o 
   4   4  10        2.53        6.92      6.02 o 
   5   4  10       18.20       18.71      6.03 o 
   6   4  10        7.99        1.74      8.78 o 
   7   4  10        2.54        0.00     10.49 o 
  -8   5  10       35.97       35.86     11.75 o 
  -7   5  10       10.77        5.28      9.94 o 
  -6   5  10        7.90        1.75      9.44 o 
  -5   5  10        1.50        6.57      8.92 o 
  -4   5  10        4.13        0.02      7.05 o 
  -3   5  10        7.77        6.78      8.17 o 
  -2   5  10       54.62       53.30      7.41 o 
  -1   5  10      119.97      126.18     10.67 o 
   0   5  10       99.52       99.86      8.88 o 
   1   5  10       65.10       63.09      9.17 o 
   2   5  10       29.73       41.96      8.36 o 
   3   5  10        7.20        1.01      7.00 o 
   4   5  10        4.33        4.69      6.78 o 
   5   5  10        4.36       14.98     10.36 o 
   6   5  10        1.73        0.00      9.57 o 
  -7   6  10        2.69        4.24      9.84 o 
  -6   6  10        0.14        4.55      9.24 o 
  -5   6  10       10.37       18.97      7.83 o 
  -4   6  10       27.77       24.27      8.78 o 
  -3   6  10        1.09       10.37      7.47 o 
  -2   6  10        1.49        0.00      6.96 o 
  -1   6  10       22.98       18.54      7.39 o 
   0   6  10      174.76      230.14     14.42 o 
   1   6  10       75.46       78.07     11.46 o 
   2   6  10        5.00        8.58      7.77 o 
   3   6  10        1.97        0.00      6.81 o 
   4   6  10        0.35        6.65      9.29 o 
   5   6  10        0.27        1.16     11.74 o 
  -6   7  10        0.28        6.58      9.73 o 
  -5   7  10        2.90        8.14      8.91 o 
  -4   7  10        9.03       15.91      8.01 o 
  -3   7  10       19.89       17.84      7.52 o 
  -2   7  10        2.66        0.00      7.21 o 
  -1   7  10        1.74        0.83      9.32 o 
   0   7  10       10.78       16.10      9.53 o 
   1   7  10       18.78       18.69      8.32 o 
   2   7  10       12.63       21.32      8.40 o 
   3   7  10       12.42       10.29     11.09 o 
   4   7  10        5.16        3.61      9.70 o 
  -4   8  10        9.27        9.16      9.31 o 
  -3   8  10        3.72        9.25      8.83 o 
  -2   8  10        0.39        0.00      9.09 o 
  -1   8  10        1.83        3.57     10.34 o 
   0   8  10        0.81        0.87      9.05 o 
   1   8  10        3.22       10.44      8.69 o 
   2   8  10        3.65        3.47     10.93 o 
  -4 -10  11        2.70        0.00      8.00 o 
  -3 -10  11       14.25        8.83      8.74 o 
  -2 -10  11        7.56        3.97      8.60 o 
  -1 -10  11        6.78        1.53      8.42 o 
   0 -10  11        0.50        0.00      7.86 o 
   1 -10  11        5.19        0.00     10.55 o 
   2 -10  11        2.11        0.00     11.00 o 
   3 -10  11       28.46       35.93     11.15 o 
  -6  -9  11        0.54        0.00      8.62 o 
  -5  -9  11        3.39        0.00      7.45 o 
  -4  -9  11        8.14        5.56      8.30 o 
  -3  -9  11        4.55        0.00      8.39 o 
  -2  -9  11       53.15       39.71      8.76 o 
  -1  -9  11        5.60        3.92      7.39 o 
   0  -9  11        0.03        2.75      7.50 o 
   1  -9  11       12.57       10.94      8.24 o 
   2  -9  11        7.15       16.90     10.26 o 
   3  -9  11       11.93       11.12     10.55 o 
   4  -9  11       21.43       20.16      8.79 o 
  -7  -8  11       16.02       14.44      9.38 o 
  -6  -8  11        0.39        0.00      7.03 o 
  -5  -8  11       65.06       70.71      8.02 o 
  -4  -8  11       15.15       21.18      6.85 o 
  -3  -8  11       76.93       83.13      9.51 o 
  -2  -8  11       38.64       26.79      7.16 o 
  -1  -8  11      112.71      111.21     10.34 o 
   0  -8  11        0.49        3.18      8.28 o 
   1  -8  11      117.10      126.29     10.37 o 
   2  -8  11       22.91       14.90      6.73 o 
   3  -8  11       49.82       44.68      7.52 o 
   4  -8  11       51.83       60.15      9.43 o 
   5  -8  11        3.27        0.69     10.01 o 
  -8  -7  11       46.61       50.09      8.57 o 
  -7  -7  11       26.07       15.23      9.20 o 
  -6  -7  11        3.20        6.51      6.86 o 
  -5  -7  11       50.39       42.63      6.46 o 
  -4  -7  11       20.93       23.28      5.81 o 
  -3  -7  11      157.72      138.45     10.20 o 
  -2  -7  11      110.36      106.61      6.38 o 
  -1  -7  11       34.21       27.81      5.86 o 
   0  -7  11       47.42       56.04      5.83 o 
   1  -7  11        3.58        0.00      5.49 o 
   2  -7  11       32.65       45.18      6.37 o 
   3  -7  11      164.49      166.75      8.60 o 
   4  -7  11        0.85        0.00      6.93 o 
   5  -7  11        1.07        0.00     11.09 o 
   6  -7  11        2.97       12.99     11.78 o 
  -9  -6  11       16.70       17.55      7.97 o 
  -8  -6  11        4.84        4.48      7.26 o 
  -7  -6  11       27.93       27.95      7.12 o 
  -6  -6  11        5.57        6.13      5.68 o 
  -5  -6  11       14.56       12.49      5.21 o 
  -4  -6  11       67.58       61.36      6.36 o 
  -3  -6  11      138.78      127.58      6.13 o 
  -2  -6  11      366.84      378.69     25.56 o 
  -1  -6  11       82.97       78.32      5.93 o 
   0  -6  11      190.22      190.69     11.14 o 
   1  -6  11       14.10       13.65      6.02 o 
   2  -6  11       54.42       55.13      6.71 o 
   3  -6  11       31.64       22.80      5.76 o 
   4  -6  11       19.03       17.06      7.48 o 
   5  -6  11       14.01       24.21      8.41 o 
   6  -6  11        3.66       13.85     11.39 o 
   7  -6  11        3.19        3.00     12.90 o 
  -9  -5  11       11.40        9.09      8.88 o 
  -8  -5  11       24.20       12.05      7.50 o 
  -7  -5  11       20.07       14.93      6.55 o 
  -6  -5  11       52.90       55.41      5.64 o 
  -5  -5  11        2.05        0.90      4.64 o 
  -4  -5  11       79.76       71.31      5.07 o 
  -3  -5  11       33.19       27.26      4.03 o 
  -2  -5  11       88.31       89.46      7.33 o 
  -1  -5  11      229.39      225.84     11.40 o 
   0  -5  11      165.78      179.66     10.67 o 
   1  -5  11       61.43       62.71      7.34 o 
   2  -5  11      111.48      104.60      8.04 o 
   3  -5  11       28.55       20.42      6.94 o 
   4  -5  11        2.74        5.84      6.06 o 
   5  -5  11        1.82        3.87      6.00 o 
   6  -5  11       25.27       23.01     10.71 o 
   7  -5  11       14.97        7.26     11.86 o 
 -10  -4  11        5.49        8.34      9.84 o 
  -9  -4  11        2.51        3.44      7.79 o 
  -8  -4  11       18.18       22.63      7.49 o 
  -7  -4  11       48.61       53.12      7.37 o 
  -6  -4  11       16.87       16.60      4.80 o 
  -5  -4  11       35.82       30.92      4.32 o 
  -4  -4  11       63.96       59.81      4.17 o 
  -3  -4  11        1.17        1.80      2.77 o 
  -2  -4  11       15.67       11.32      2.14 o 
  -1  -4  11        6.23        4.14      3.99 o 
   0  -4  11      255.18      288.40      8.68 o 
   1  -4  11        1.53        0.00      5.30 o 
   2  -4  11      104.85      101.54      7.75 o 
   3  -4  11      165.13      168.45     11.87 o 
   4  -4  11       17.80       20.53      6.03 o 
   5  -4  11       18.34       16.37      5.77 o 
   6  -4  11       28.23       24.96     11.08 o 
   7  -4  11        7.77        6.07      8.76 o 
 -10  -3  11       19.38       13.64      9.13 o 
  -9  -3  11        2.86        1.42      7.73 o 
  -8  -3  11      100.88       93.26     11.77 o 
  -7  -3  11       72.20       80.50      8.59 o 
  -6  -3  11       26.62       21.20      5.30 o 
  -5  -3  11       76.51       73.67      6.01 o 
  -4  -3  11      159.83      162.34      5.30 o 
  -3  -3  11       24.81       19.26      3.40 o 
  -2  -3  11      212.75      197.13      7.73 o 
  -1  -3  11      261.59      262.73      7.74 o 
   0  -3  11       83.34       71.23      4.75 o 
   1  -3  11      210.60      202.54     10.24 o 
   2  -3  11       59.50       61.66      6.46 o 
   3  -3  11       66.32       66.79      7.53 o 
   4  -3  11        6.71       14.47      5.65 o 
   5  -3  11        1.91        0.00      5.27 o 
   6  -3  11       44.43       32.01      8.79 o 
   7  -3  11        6.45        0.00      8.52 o 
   8  -3  11        0.86        4.70      9.16 o 
 -10  -2  11        0.18        0.00      6.89 o 
  -9  -2  11        0.52        1.08      7.42 o 
  -8  -2  11       26.25       15.66      7.82 o 
  -7  -2  11        7.63       10.65      7.53 o 
  -6  -2  11      238.32      234.07      8.80 o 
  -5  -2  11      236.70      227.90      8.38 o 
  -4  -2  11       52.66       52.49      4.52 o 
  -3  -2  11       11.79        7.84      3.52 o 
  -2  -2  11       18.55       18.61      3.43 o 
  -1  -2  11        1.77        0.00      3.81 o 
   0  -2  11        3.56        1.72      1.92 o 
   1  -2  11       19.90       19.00      5.65 o 
   2  -2  11       95.77       83.16      6.99 o 
   3  -2  11       25.80       22.30      5.17 o 
   4  -2  11      326.74      343.40     20.30 o 
   5  -2  11        2.08        7.41      5.30 o 
   6  -2  11        6.97        9.02      7.61 o 
   7  -2  11        0.06        0.00      7.44 o 
   8  -2  11       22.89       25.20      9.15 o 
 -10  -1  11       11.06        7.07      6.97 o 
  -9  -1  11        7.46        1.46      7.16 o 
  -8  -1  11       62.44       68.32      8.13 o 
  -7  -1  11       77.88       70.85      8.86 o 
  -6  -1  11      143.99      145.31      9.95 o 
  -5  -1  11      125.56      122.17      6.89 o 
  -4  -1  11       19.08       24.15      3.82 o 
  -3  -1  11       61.37       57.63      4.00 o 
  -2  -1  11       44.61       46.62      3.89 o 
  -1  -1  11       83.08       84.98      4.25 o 
   0  -1  11      266.06      314.63      9.28 o 
   1  -1  11       56.94       51.55      4.39 o 
   2  -1  11       24.16       22.28      4.00 o 
   3  -1  11       22.88       25.98      4.11 o 
   4  -1  11       14.93       10.10      6.26 o 
   5  -1  11       22.29       23.25      5.70 o 
   6  -1  11       18.31       19.82      8.89 o 
   7  -1  11        1.62        0.00      8.55 o 
   8  -1  11       15.03        3.67      9.26 o 
 -10   0  11        1.56        2.57      7.35 o 
  -9   0  11        0.26        0.00      6.89 o 
  -8   0  11       14.43       11.99      6.92 o 
  -7   0  11        0.43        0.00      6.67 o 
  -6   0  11      105.62      102.52      9.19 o 
  -5   0  11        1.25        0.00      5.48 o 
  -4   0  11       75.14       76.59      5.63 o 
  -3   0  11        0.44        0.00      3.03 o 
  -2   0  11      222.96      222.51      9.39 o 
  -1   0  11        3.32        1.53      2.37 o 
   0   0  11        0.90        7.21      2.37 o 
   1   0  11        0.15        0.44      3.68 o 
   2   0  11       56.63       61.64      5.30 o 
   3   0  11        2.76        2.35      3.77 o 
   4   0  11       21.12       21.60      5.04 o 
   5   0  11        0.00        0.00      5.19 o 
   6   0  11        8.45        5.30      6.39 o 
   7   0  11        0.15        7.15      7.44 o 
   8   0  11       42.21       33.68      9.60 o 
 -10   1  11        1.19        0.00      7.61 o 
  -9   1  11        5.25        6.82      7.08 o 
  -8   1  11        5.25        7.00      6.80 o 
  -7   1  11       29.12       20.71      6.90 o 
  -6   1  11      191.22      207.81      9.79 o 
  -5   1  11       48.84       51.69      7.54 o 
  -4   1  11       61.06       61.46      5.31 o 
  -3   1  11       31.50       28.46      3.90 o 
  -2   1  11       66.77       67.89      4.90 o 
  -1   1  11       45.91       46.93      4.12 o 
   0   1  11      247.17      244.52     11.36 o 
   1   1  11       24.40       21.43      5.16 o 
   2   1  11      140.34      159.12      7.07 o 
   3   1  11       17.70       12.91      4.16 o 
   4   1  11       85.43       68.85      7.08 o 
   5   1  11        0.68        0.00      4.92 o 
   6   1  11       24.43       17.11      6.23 o 
   7   1  11        2.48        8.29      7.04 o 
  -9   2  11        3.28        5.97      6.50 o 
  -8   2  11       16.23        8.48      6.62 o 
  -7   2  11       16.18       15.21      6.57 o 
  -6   2  11        0.97        1.09      5.73 o 
  -5   2  11       77.21       78.40      6.90 o 
  -4   2  11      355.33      361.49     12.09 o 
  -3   2  11        5.35        0.68      4.85 o 
  -2   2  11       70.68       60.96      3.96 o 
  -1   2  11       53.97       47.85      4.83 o 
   0   2  11       51.80       64.06      6.89 o 
   1   2  11        2.70        3.25      5.44 o 
   2   2  11      192.36      224.96     13.91 o 
   3   2  11       47.52       69.34      8.49 o 
   4   2  11       52.73       52.45      7.38 o 
   5   2  11       10.77        4.76      6.00 o 
   6   2  11       23.59       24.79      8.74 o 
   7   2  11        0.46        0.00      9.70 o 
  -9   3  11        2.59        0.00      8.44 o 
  -8   3  11       21.74       28.61      7.86 o 
  -7   3  11       13.10       15.70      9.93 o 
  -6   3  11       18.85       18.38      9.48 o 
  -5   3  11       12.03        3.92      8.89 o 
  -4   3  11       14.63       20.26      9.06 o 
  -3   3  11       82.12       87.52      9.91 o 
  -2   3  11      110.08      122.59      7.38 o 
  -1   3  11      120.02      118.32      6.29 o 
   0   3  11        3.36        8.30      9.31 o 
   1   3  11      151.86      165.07     10.53 o 
   2   3  11       50.33       64.66      8.45 o 
   3   3  11       70.79       76.93      8.06 o 
   4   3  11       11.32       10.29      6.41 o 
   5   3  11       17.18       24.72      6.05 o 
   6   3  11        6.17        0.00      8.69 o 
   7   3  11        3.91        0.00     10.38 o 
  -8   4  11        0.36        8.18      9.78 o 
  -7   4  11       15.68       14.44      9.71 o 
  -6   4  11       27.61       28.75      9.81 o 
  -5   4  11       18.59        8.63      9.30 o 
  -4   4  11        8.01        8.88      6.85 o 
  -3   4  11       86.04       88.35      8.43 o 
  -2   4  11       35.73       34.64      8.31 o 
  -1   4  11        4.56        9.85      7.08 o 
   0   4  11       34.43       46.40      8.71 o 
   1   4  11       15.20       22.62      7.82 o 
   2   4  11        4.24        1.13      7.26 o 
   3   4  11       22.15       14.33      7.85 o 
   4   4  11        4.77        0.91      6.48 o 
   5   4  11        1.75        0.00      6.33 o 
   6   4  11        4.65        7.01      9.34 o 
  -8   5  11        5.18        7.52     10.06 o 
  -7   5  11       12.03        0.00     10.38 o 
  -6   5  11       20.11       10.85      9.31 o 
  -5   5  11        1.93        0.00      8.84 o 
  -4   5  11       17.45       19.29      7.51 o 
  -3   5  11        3.75        0.46      7.91 o 
  -2   5  11       28.93       32.91      8.64 o 
  -1   5  11       39.63       27.02      8.88 o 
   0   5  11       59.90       66.39     10.17 o 
   1   5  11       95.57      132.21     15.78 o 
   2   5  11       41.57       42.83      8.50 o 
   3   5  11        2.80        7.48      7.54 o 
   4   5  11        1.67        4.59      6.79 o 
   5   5  11       10.19       14.73     10.55 o 
  -7   6  11        5.78        1.12     10.28 o 
  -6   6  11        5.39        3.69     10.01 o 
  -5   6  11        5.06        5.11      7.53 o 
  -4   6  11        5.30        3.03      7.42 o 
  -3   6  11        4.66        0.00      8.38 o 
  -2   6  11        9.28        5.69      8.52 o 
  -1   6  11       81.55       96.60     11.85 o 
   0   6  11        0.81        2.66      9.81 o 
   1   6  11        8.94       20.02     10.33 o 
   2   6  11       19.91       31.43      8.71 o 
   3   6  11        9.52       14.71      7.24 o 
   4   6  11        6.06        3.51      7.43 o 
  -5   7  11        8.77       13.75      8.03 o 
  -4   7  11        8.22        4.45      8.89 o 
  -3   7  11       13.92        4.78      9.28 o 
  -2   7  11       10.78        9.50      8.69 o 
  -1   7  11       42.81       41.31     10.41 o 
   0   7  11       20.16       20.77     10.07 o 
   1   7  11       27.37       35.48     10.44 o 
   2   7  11        6.45       11.34      8.43 o 
  -2   8  11        1.58        0.00      9.14 o 
  -1   8  11        2.04        0.00     10.02 o 
  -3 -10  12        7.34       13.56      9.16 o 
  -2 -10  12        3.66        8.56      8.77 o 
  -1 -10  12        2.90        2.63      8.54 o 
   0 -10  12        4.63        8.59      8.02 o 
   1 -10  12        0.35        0.00      8.92 o 
  -5  -9  12        8.64        7.63      8.76 o 
  -4  -9  12        4.71        1.66      8.21 o 
  -3  -9  12        3.45        5.39      8.23 o 
  -2  -9  12        8.77        9.77      8.85 o 
  -1  -9  12        8.01        5.44      7.42 o 
   0  -9  12        1.87        5.03      7.78 o 
   1  -9  12       21.92       22.09      8.77 o 
   2  -9  12        0.11        0.00      8.29 o 
   3  -9  12       23.57       27.68     11.29 o 
  -7  -8  12        7.80        2.68     10.65 o 
  -6  -8  12        1.74        9.38      9.24 o 
  -5  -8  12       20.36       19.59      8.39 o 
  -4  -8  12       45.88       54.76      9.09 o 
  -3  -8  12       14.29       17.25      8.33 o 
  -2  -8  12       17.71       19.63      8.31 o 
  -1  -8  12       30.29       27.40      7.64 o 
   0  -8  12        0.29        0.00      8.16 o 
   1  -8  12        4.34        4.19      8.19 o 
   2  -8  12       43.28       48.81      7.30 o 
   3  -8  12       26.49       22.39      7.10 o 
   4  -8  12       11.69       13.37      8.37 o 
   5  -8  12       18.75       21.98      9.20 o 
  -8  -7  12        5.12        0.00     10.12 o 
  -7  -7  12       26.69       24.32     10.37 o 
  -6  -7  12       44.87       38.64      9.11 o 
  -5  -7  12        2.29        2.63      7.49 o 
  -4  -7  12       30.10       21.71      7.41 o 
  -3  -7  12       62.06       61.50      7.94 o 
  -2  -7  12       40.79       35.69      6.27 o 
  -1  -7  12       12.57        9.15      6.10 o 
   0  -7  12       68.87       84.52      6.85 o 
   1  -7  12        5.44        5.81      5.76 o 
   2  -7  12        8.07        5.84      5.91 o 
   3  -7  12       21.15       20.30      6.06 o 
   4  -7  12       25.54       24.51      6.27 o 
   5  -7  12        2.71        0.00      9.58 o 
  -8  -6  12       17.45       12.17      7.88 o 
  -7  -6  12        3.60        3.44      9.34 o 
  -6  -6  12        9.75        0.50      7.31 o 
  -5  -6  12       39.36       37.58      7.02 o 
  -4  -6  12       26.26       24.73      6.60 o 
  -3  -6  12       18.36       15.63      5.48 o 
  -2  -6  12       51.47       48.67      6.63 o 
  -1  -6  12       94.11       86.59      7.64 o 
   0  -6  12       45.95       41.11      6.68 o 
   1  -6  12      237.31      245.22     13.34 o 
   2  -6  12       19.77       19.88      6.24 o 
   3  -6  12        6.75        5.76      5.71 o 
   4  -6  12       23.60       31.67      7.07 o 
   5  -6  12        0.19       18.48     10.91 o 
   6  -6  12        4.44        6.49     11.75 o 
  -9  -5  12        7.34       14.04      9.05 o 
  -8  -5  12       51.45       48.37      9.42 o 
  -7  -5  12       19.36       16.02      6.48 o 
  -6  -5  12       14.92       13.21      6.76 o 
  -5  -5  12        4.59        0.99      5.34 o 
  -4  -5  12       63.58       55.31      6.63 o 
  -3  -5  12       25.14       18.32      5.05 o 
  -2  -5  12       97.27      106.66      9.85 o 
  -1  -5  12      104.94      117.84      7.72 o 
   0  -5  12      260.71      288.09     16.08 o 
   1  -5  12      151.80      141.33      8.19 o 
   2  -5  12       35.60       41.93      6.82 o 
   3  -5  12        6.90        8.21      5.65 o 
   4  -5  12       29.39       35.79      7.22 o 
   5  -5  12        6.08        2.75     10.52 o 
   6  -5  12        5.98        4.09     10.58 o 
   7  -5  12       10.53        9.45      9.07 o 
  -9  -4  12        3.30        3.48      7.98 o 
  -8  -4  12        1.71        6.27      7.65 o 
  -7  -4  12       17.94       18.95      6.54 o 
  -6  -4  12        7.20        0.00      5.32 o 
  -5  -4  12      105.98      105.77      6.25 o 
  -4  -4  12       27.21       26.18      4.14 o 
  -3  -4  12       57.84       50.63      5.11 o 
  -2  -4  12      101.20       91.93      6.05 o 
  -1  -4  12       16.19       15.36      4.55 o 
   0  -4  12      456.09      540.00     13.07 o 
   1  -4  12       61.81       51.04      6.25 o 
   2  -4  12      126.26      154.84     11.35 o 
   3  -4  12      123.13      112.65      8.31 o 
   4  -4  12       10.90        7.12      5.94 o 
   5  -4  12       24.16       25.81     10.85 o 
   6  -4  12        1.37        6.68     10.45 o 
   7  -4  12        4.27        1.12      8.88 o 
  -9  -3  12       19.47       23.54      8.24 o 
  -8  -3  12        9.64        4.78      7.74 o 
  -7  -3  12        8.79       14.81      7.06 o 
  -6  -3  12       23.99       26.76      6.16 o 
  -5  -3  12        8.63        5.76      4.86 o 
  -4  -3  12       67.00       70.25      6.09 o 
  -3  -3  12       59.71       62.06      4.44 o 
  -2  -3  12       76.58       83.53      4.30 o 
  -1  -3  12       29.30       26.22      3.94 o 
   0  -3  12      305.47      332.57     12.74 o 
   1  -3  12       49.65       46.98      4.25 o 
   2  -3  12      140.11      162.71     10.40 o 
   3  -3  12       82.48       88.67     10.35 o 
   4  -3  12        7.22        6.04      7.89 o 
   5  -3  12       57.69       72.93     12.05 o 
   6  -3  12       12.44       12.92      9.72 o 
   7  -3  12       10.74        7.84      8.93 o 
 -10  -2  12        0.67        2.07      8.58 o 
  -9  -2  12        1.78        5.18      7.69 o 
  -8  -2  12       15.48        7.71      7.39 o 
  -7  -2  12       22.35       19.41      7.45 o 
  -6  -2  12       14.50        7.31      5.97 o 
  -5  -2  12       73.24       63.48      6.24 o 
  -4  -2  12      411.64      461.89     16.79 o 
  -3  -2  12        6.52        2.77      3.81 o 
  -2  -2  12       97.78       95.19      5.44 o 
  -1  -2  12       66.58       67.77      5.41 o 
   0  -2  12       16.77       15.13      6.24 o 
   1  -2  12       20.88       18.55      6.00 o 
   2  -2  12      199.37      225.63      9.54 o 
   3  -2  12      148.39      186.74     11.83 o 
   4  -2  12       31.48       35.45      8.36 o 
   5  -2  12       21.01       21.88      7.85 o 
   6  -2  12       32.55       42.00      8.91 o 
   7  -2  12        0.48        6.70      8.89 o 
 -10  -1  12        2.23        4.09      7.72 o 
  -9  -1  12        1.68        1.82      7.02 o 
  -8  -1  12        5.26        1.73      7.27 o 
  -7  -1  12       17.41       19.53      7.28 o 
  -6  -1  12      174.02      149.97      8.92 o 
  -5  -1  12       47.76       33.07      5.68 o 
  -4  -1  12       59.60       49.81      5.22 o 
  -3  -1  12       24.44       22.48      4.95 o 
  -2  -1  12       28.50       23.18      3.80 o 
  -1  -1  12       26.62       25.48      3.54 o 
   0  -1  12       17.45       19.63      4.25 o 
   1  -1  12        6.62        0.31      5.45 o 
   2  -1  12      149.66      163.59      6.57 o 
   3  -1  12       32.34       25.60      4.21 o 
   4  -1  12       41.49       28.92      5.65 o 
   5  -1  12        1.38        0.00      7.21 o 
   6  -1  12       15.09       13.51      8.42 o 
   7  -1  12        3.72        4.61      9.14 o 
 -10   0  12        7.32        5.13      7.96 o 
  -9   0  12        0.38        0.00      7.02 o 
  -8   0  12      115.25      129.60      9.38 o 
  -7   0  12        0.15        0.16      7.08 o 
  -6   0  12      465.58      517.49     14.95 o 
  -5   0  12        1.03        0.79      5.52 o 
  -4   0  12       49.85       54.77      5.75 o 
  -3   0  12        0.88        0.00      2.91 o 
  -2   0  12       62.50       67.73      5.42 o 
  -1   0  12        1.22        1.32      4.46 o 
   0   0  12      102.91      132.29      8.74 o 
   1   0  12        0.53        1.58      2.83 o 
   2   0  12       31.73       28.80      3.86 o 
   3   0  12        0.23        0.00      4.07 o 
   4   0  12       35.51       28.80      5.63 o 
   5   0  12        0.05        0.00      6.46 o 
   6   0  12       32.15       35.76      7.57 o 
   7   0  12        0.50        3.80      8.95 o 
  -9   1  12        0.38        0.00      7.28 o 
  -8   1  12       41.09       35.00      7.61 o 
  -7   1  12       22.75       27.45      6.80 o 
  -6   1  12       60.08       59.39      8.12 o 
  -5   1  12       84.17       77.58      8.00 o 
  -4   1  12       18.14       21.27      4.88 o 
  -3   1  12       35.05       36.75      3.99 o 
  -2   1  12      168.23      169.40      9.16 o 
  -1   1  12        2.53        0.41      3.63 o 
   0   1  12       56.67       69.45      6.29 o 
   1   1  12        5.43        4.93      5.08 o 
   2   1  12        2.10        0.00      4.66 o 
   3   1  12      121.31      114.52      7.16 o 
   4   1  12       10.18       13.33      6.01 o 
   5   1  12        6.88        2.32      8.32 o 
   6   1  12       12.94       10.64      7.68 o 
   7   1  12        5.29       11.67      9.69 o 
  -9   2  12        4.06       17.42      8.07 o 
  -8   2  12        4.72       11.18      8.67 o 
  -7   2  12       12.08       11.60      7.22 o 
  -6   2  12        4.00       10.03      6.93 o 
  -5   2  12       21.69       18.68      6.70 o 
  -4   2  12      154.63      155.18     14.79 o 
  -3   2  12      184.35      177.27     11.75 o 
  -2   2  12      189.11      180.08      6.58 o 
  -1   2  12       30.76       32.43      4.97 o 
   0   2  12        2.92        6.17      5.75 o 
   1   2  12       53.72       67.39      7.06 o 
   2   2  12       10.95       13.15      6.09 o 
   3   2  12       97.63       88.86      7.07 o 
   4   2  12       12.84        8.92      6.33 o 
   5   2  12        5.39        9.03      9.72 o 
   6   2  12        1.40        0.00      8.85 o 
  -9   3  12       11.20       17.49      8.33 o 
  -8   3  12       11.68       10.44      8.02 o 
  -7   3  12        6.31        3.51      7.47 o 
  -6   3  12       70.11       62.01     10.84 o 
  -5   3  12       33.77       21.37      9.43 o 
  -4   3  12       10.81       17.16      8.94 o 
  -3   3  12      115.67      107.28      8.44 o 
  -2   3  12       55.26       65.36      6.78 o 
  -1   3  12      102.10      106.74      7.64 o 
   0   3  12        1.63        4.60      6.12 o 
   1   3  12       33.26       47.89      8.41 o 
   2   3  12       57.55       62.97      9.06 o 
   3   3  12       14.93       14.38      7.14 o 
   4   3  12       60.38       67.86     11.14 o 
   5   3  12        8.74       11.90      8.01 o 
   6   3  12        3.78        0.00      9.18 o 
  -8   4  12       14.28       10.77     10.80 o 
  -7   4  12       12.03       13.56     10.09 o 
  -6   4  12       12.34        9.41      9.76 o 
  -5   4  12       22.92       21.99      9.21 o 
  -4   4  12        7.58       11.33      6.99 o 
  -3   4  12        6.63        4.80      6.91 o 
  -2   4  12        2.16        4.83      6.63 o 
  -1   4  12       74.74       83.52      8.42 o 
   0   4  12        0.49        0.00      8.19 o 
   1   4  12       54.35       74.27      9.71 o 
   2   4  12       28.52       49.23      9.96 o 
   3   4  12        1.87        0.00      7.19 o 
   4   4  12        8.40       10.18      7.44 o 
   5   4  12        1.82        6.64      8.66 o 
  -7   5  12       13.64       13.12     10.39 o 
  -6   5  12        1.58        1.04      9.50 o 
  -5   5  12        5.42       13.23      9.00 o 
  -4   5  12        4.72        4.35      7.16 o 
  -3   5  12        3.63        0.77      7.19 o 
  -2   5  12       46.59       52.31      9.31 o 
  -1   5  12      137.05      170.53     13.07 o 
   0   5  12       11.62       20.13      8.70 o 
   1   5  12       57.19       52.99      9.63 o 
   2   5  12        1.40        3.88      7.84 o 
   3   5  12       20.86       20.95      7.85 o 
   4   5  12        3.98        1.25      7.02 o 
  -6   6  12        6.41       13.29     10.19 o 
  -5   6  12        2.79        7.75     10.57 o 
  -4   6  12        1.04        6.76      7.69 o 
  -3   6  12        3.76        0.00      8.60 o 
  -2   6  12       23.89       34.73      9.34 o 
  -1   6  12        9.30       14.08     10.01 o 
   0   6  12        1.72        6.39      9.77 o 
   1   6  12       42.08       39.28     12.72 o 
   2   6  12       44.23       54.58      9.84 o 
   3   6  12        6.25        6.46      7.37 o 
  -4   7  12        4.90       10.14      8.24 o 
  -3   7  12        2.42        0.90      9.15 o 
  -2   7  12        5.39        1.13      9.00 o 
  -1   7  12        7.48        8.74     10.33 o 
   0   7  12        0.77        0.00     12.03 o 
   1   7  12       14.92       29.93     13.40 o 
  -1 -10  13        3.44        2.18      8.86 o 
  -5  -9  13        4.99        6.93      9.39 o 
  -4  -9  13       27.25       19.44      8.98 o 
  -3  -9  13       35.73       24.97      8.99 o 
  -2  -9  13        2.09        3.12      8.81 o 
  -1  -9  13       20.27       22.96      8.68 o 
   0  -9  13        0.32        0.00      7.71 o 
   1  -9  13        2.13        6.16      8.81 o 
   2  -9  13        5.10        0.00      8.83 o 
  -6  -8  13        3.05        1.29      8.84 o 
  -5  -8  13        0.46        4.00      8.20 o 
  -4  -8  13       65.59       78.34      9.38 o 
  -3  -8  13       53.33       59.31      9.21 o 
  -2  -8  13       35.92       41.09      9.02 o 
  -1  -8  13       35.98       41.12      8.07 o 
   0  -8  13       63.60       61.83      8.48 o 
   1  -8  13       21.42       23.65      8.58 o 
   2  -8  13        9.43        3.58      8.47 o 
   3  -8  13        9.22       12.71      7.17 o 
   4  -8  13        5.79       15.46      8.91 o 
  -7  -7  13        1.97       13.29      9.73 o 
  -6  -7  13        5.22        1.50      8.27 o 
  -5  -7  13        3.57        0.00      7.47 o 
  -4  -7  13        3.74        5.16      7.15 o 
  -3  -7  13      133.58      133.33      9.33 o 
  -2  -7  13        4.62        7.29      6.30 o 
  -1  -7  13        6.07        4.66      6.07 o 
   0  -7  13       34.29       37.07      7.20 o 
   1  -7  13       24.00       27.27      6.55 o 
   2  -7  13        1.22        2.61      6.34 o 
   3  -7  13       22.89       24.58      6.55 o 
   4  -7  13       10.31       10.99      6.22 o 
   5  -7  13        8.69       11.65      8.52 o 
  -8  -6  13        3.68       20.68     11.90 o 
  -7  -6  13        3.04       11.84      9.15 o 
  -6  -6  13       17.55       12.19      7.48 o 
  -5  -6  13       28.35       16.17      6.31 o 
  -4  -6  13       18.67       21.75      6.57 o 
  -3  -6  13       22.58       10.95      6.18 o 
  -2  -6  13       16.81        9.81      5.66 o 
  -1  -6  13      167.29      167.97     11.43 o 
   0  -6  13       99.13      118.86      7.69 o 
   1  -6  13       21.87       28.46      6.51 o 
   2  -6  13        4.66        9.31      5.92 o 
   3  -6  13        3.34        6.57      6.15 o 
   4  -6  13        5.53       11.92      6.13 o 
   5  -6  13        7.37       13.32     11.28 o 
  -8  -5  13       43.51       45.28     12.42 o 
  -7  -5  13       15.13        7.07      6.47 o 
  -6  -5  13       19.71       15.53      7.46 o 
  -5  -5  13        1.70        0.00      5.46 o 
  -4  -5  13        5.54        1.68      5.25 o 
  -3  -5  13       15.10       14.02      5.08 o 
  -2  -5  13       45.01       47.67      5.83 o 
  -1  -5  13       91.44       93.17      6.82 o 
   0  -5  13      100.11      113.30      8.09 o 
   1  -5  13       46.69       53.66      6.71 o 
   2  -5  13       25.20       25.99      7.56 o 
   3  -5  13        8.35        3.61      6.12 o 
   4  -5  13        1.09        5.76      6.58 o 
   5  -5  13        6.92        9.43     10.77 o 
   6  -5  13        1.16        8.78     11.81 o 
  -9  -4  13        2.43        2.35      8.31 o 
  -8  -4  13        3.61       11.64      7.63 o 
  -7  -4  13       13.52       11.12      6.27 o 
  -6  -4  13        2.57        0.00      5.79 o 
  -5  -4  13        2.54        2.84      4.99 o 
  -4  -4  13       17.22       11.63      4.46 o 
  -3  -4  13      180.68      180.10      7.07 o 
  -2  -4  13       97.44      102.10      6.13 o 
  -1  -4  13       25.12       16.60      4.69 o 
   0  -4  13        4.66        6.90      4.58 o 
   1  -4  13        6.80        1.55      7.14 o 
   2  -4  13       15.65       18.04      7.42 o 
   3  -4  13        8.57        5.99      8.15 o 
   4  -4  13        9.69        6.87      8.44 o 
   5  -4  13        6.23       21.38     10.98 o 
   6  -4  13       11.63       19.17      8.64 o 
  -9  -3  13        2.56        0.00      8.36 o 
  -8  -3  13       12.42        7.05      7.64 o 
  -7  -3  13        7.39        3.07      6.22 o 
  -6  -3  13       33.84       31.43      6.25 o 
  -5  -3  13        5.11        8.15      4.87 o 
  -4  -3  13        7.74       14.19      4.33 o 
  -3  -3  13       97.70       87.54      6.63 o 
  -2  -3  13      159.00      163.67      6.71 o 
  -1  -3  13      132.21      141.91      7.30 o 
   0  -3  13       17.83       12.95      6.60 o 
   1  -3  13      138.96      152.62      8.80 o 
   2  -3  13       61.71       70.23      9.15 o 
   3  -3  13       49.23       45.20      8.95 o 
   4  -3  13       24.11       13.92      8.37 o 
   5  -3  13        7.36       13.76      7.73 o 
   6  -3  13        4.45       13.04      8.46 o 
  -9  -2  13        6.06        2.95      8.07 o 
  -8  -2  13       19.07       22.97      7.41 o 
  -7  -2  13        6.84       11.31      7.10 o 
  -6  -2  13        1.30        2.36      5.79 o 
  -5  -2  13       43.90       39.75      6.38 o 
  -4  -2  13      312.99      306.80     14.38 o 
  -3  -2  13      128.32      117.00      6.02 o 
  -2  -2  13      178.46      191.09      7.60 o 
  -1  -2  13       14.05       13.29      4.93 o 
   0  -2  13        4.14        0.00      4.76 o 
   1  -2  13       43.92       56.70      6.63 o 
   2  -2  13        6.70       10.84      6.41 o 
   3  -2  13       23.98       15.12      8.26 o 
   4  -2  13       39.81       28.59      6.42 o 
   5  -2  13        9.57        8.30      7.81 o 
   6  -2  13        2.00       10.62      8.63 o 
  -9  -1  13        0.18        0.00      8.43 o 
  -8  -1  13       61.96       49.37      8.59 o 
  -7  -1  13       11.42       14.14      7.06 o 
  -6  -1  13       22.35       21.65      5.87 o 
  -5  -1  13       69.12       70.28      6.08 o 
  -4  -1  13       25.79       15.20      4.28 o 
  -3  -1  13       14.78        8.88      5.10 o 
  -2  -1  13      135.54      137.96      7.19 o 
  -1  -1  13        1.75        7.26      3.98 o 
   0  -1  13       31.69       32.56      5.18 o 
   1  -1  13        5.67        5.95      5.77 o 
   2  -1  13       82.58       78.92      9.61 o 
   3  -1  13      115.77      125.02     17.74 o 
   4  -1  13       23.85       16.21      5.86 o 
   5  -1  13       14.06        7.88      7.93 o 
   6  -1  13        7.53        8.40      8.64 o 
  -9   0  13        0.14        0.16      8.42 o 
  -8   0  13      130.14      146.78     14.32 o 
  -7   0  13        0.30        0.00      6.99 o 
  -6   0  13       34.59       53.96      7.88 o 
  -5   0  13        0.21        0.00      5.14 o 
  -4   0  13       19.81       15.00      5.63 o 
  -3   0  13        0.91        0.00      4.81 o 
  -2   0  13       29.38       21.29      5.10 o 
  -1   0  13        0.95        0.05      5.58 o 
   0   0  13      192.30      256.09     11.25 o 
   1   0  13        1.52        1.48      6.28 o 
   2   0  13       53.08       65.96      7.05 o 
   3   0  13        3.62        1.78      7.31 o 
   4   0  13       23.36       41.32      8.14 o 
   5   0  13        0.30        0.00     11.74 o 
   6   0  13       10.03        0.00     11.68 o 
  -9   1  13        0.64        1.73      8.34 o 
  -8   1  13       19.07       20.72      8.00 o 
  -7   1  13        1.78        6.07      8.41 o 
  -6   1  13        3.98        0.00      6.56 o 
  -5   1  13        8.25        1.39      6.14 o 
  -4   1  13       73.27       63.25      7.25 o 
  -3   1  13       47.98       41.98      5.83 o 
  -2   1  13        1.04        0.00      5.13 o 
  -1   1  13        3.12        1.99      4.94 o 
   0   1  13       15.29       18.43      6.05 o 
   1   1  13        2.98        0.00      6.76 o 
   2   1  13       47.66       37.25      6.58 o 
   3   1  13       22.86       18.23      5.88 o 
   4   1  13       25.04       26.92      7.67 o 
   5   1  13        8.31       16.97     10.81 o 
   6   1  13        4.94        9.52      8.87 o 
  -8   2  13        7.06        0.00      8.15 o 
  -7   2  13        0.05        0.43      7.30 o 
  -6   2  13        7.35       12.75      9.96 o 
  -5   2  13       26.08       22.78      9.09 o 
  -4   2  13       48.62       62.18      9.84 o 
  -3   2  13        6.31        6.86      8.29 o 
  -2   2  13        9.88        9.42      5.32 o 
  -1   2  13        7.53        5.78      4.61 o 
   0   2  13       13.22       19.20      5.87 o 
   1   2  13       24.53       31.79      7.85 o 
   2   2  13       42.59       36.87      8.23 o 
   3   2  13       28.33       34.00      6.86 o 
   4   2  13        9.18       13.33      7.51 o 
   5   2  13        0.66        2.94     12.99 o 
   6   2  13        0.59        4.71     10.23 o 
  -8   3  13        0.11        0.00      8.41 o 
  -7   3  13       11.94        4.95     10.34 o 
  -6   3  13       11.24       15.17      9.84 o 
  -5   3  13       53.93       51.31     10.45 o 
  -4   3  13       15.96       17.28      9.20 o 
  -3   3  13       17.05       12.05      6.60 o 
  -2   3  13       72.66       76.60      7.13 o 
  -1   3  13        4.12        2.35      6.63 o 
   0   3  13       54.09       61.96      8.52 o 
   1   3  13       12.16       20.48      7.10 o 
   2   3  13        1.61        1.19      6.43 o 
   3   3  13        9.78        3.83      6.22 o 
   4   3  13        9.07        3.04      8.03 o 
   5   3  13        1.78        7.42      9.80 o 
  -7   4  13        3.43        7.32      9.86 o 
  -6   4  13        7.53        6.52      9.57 o 
  -5   4  13        5.03       11.11      9.65 o 
  -4   4  13        5.06        4.90      8.74 o 
  -3   4  13       17.69        7.98      6.86 o 
  -2   4  13       23.88       34.75      7.60 o 
  -1   4  13        3.90        2.43      7.16 o 
   0   4  13       28.91       33.13      7.74 o 
   1   4  13        7.50       12.26      8.54 o 
   2   4  13       17.10       13.14      7.93 o 
   3   4  13        0.34        4.74      7.93 o 
   4   4  13        5.14        7.46      7.89 o 
  -6   5  13        0.99        0.49      9.40 o 
  -5   5  13       13.38       17.13      9.08 o 
  -4   5  13        0.12        0.00      7.29 o 
  -3   5  13       12.70       17.98      7.47 o 
  -2   5  13        1.19        9.20      7.11 o 
  -1   5  13       11.16       12.64      9.26 o 
   0   5  13       34.05       27.77      9.33 o 
   1   5  13        1.54        6.91      8.96 o 
   2   5  13        7.10        0.00      8.70 o 
   3   5  13       21.08       28.97     10.52 o 
  -4   6  13        5.50        0.00      7.68 o 
  -3   6  13       12.86        5.97      8.32 o 
  -2   6  13       39.77       44.30      9.88 o 
  -1   6  13       45.51       47.01     11.35 o 
   0   6  13        8.11       13.30     10.79 o 
   1   6  13       40.34       60.16     15.33 o 
  -3  -9  14        8.38        3.41      9.23 o 
  -2  -9  14        2.52        1.26      8.92 o 
  -1  -9  14       15.83       17.96      8.76 o 
   0  -9  14        2.32        2.01      8.41 o 
   1  -9  14       22.50       14.11      8.98 o 
  -5  -8  14       22.45       15.86      8.56 o 
  -4  -8  14       14.10        9.49      8.64 o 
  -3  -8  14       17.42       20.78      8.40 o 
  -2  -8  14       10.82        8.66      8.30 o 
  -1  -8  14        4.39        3.63      7.46 o 
   0  -8  14        0.49        0.13      7.50 o 
   1  -8  14        0.39        1.05      9.45 o 
   2  -8  14        0.69        6.83      9.81 o 
   3  -8  14        5.33        8.08      9.71 o 
  -6  -7  14        3.91        0.00      8.10 o 
  -5  -7  14        1.87        0.00      7.27 o 
  -4  -7  14       20.90       16.87      7.10 o 
  -3  -7  14        9.25        0.00      6.92 o 
  -2  -7  14        3.49        0.00      7.29 o 
  -1  -7  14       15.87       11.81      6.85 o 
   0  -7  14       37.99       45.19      7.23 o 
   1  -7  14        4.78        9.18      6.47 o 
   2  -7  14        0.59        6.19      6.58 o 
   3  -7  14       12.37       15.93      6.69 o 
   4  -7  14        6.20       17.96      6.91 o 
  -7  -6  14        2.49        0.67      9.36 o 
  -6  -6  14        5.48        2.40      7.71 o 
  -5  -6  14        3.58        0.00      6.63 o 
  -4  -6  14       19.28       18.42      6.22 o 
  -3  -6  14        1.62        0.00      6.12 o 
  -2  -6  14        8.23        8.09      5.84 o 
  -1  -6  14       57.37       61.21      6.86 o 
   0  -6  14       81.31      105.51     10.66 o 
   1  -6  14      121.29      136.79      9.69 o 
   2  -6  14        3.33        1.49      6.62 o 
   3  -6  14        3.35        0.00      6.74 o 
   4  -6  14        1.16        6.91      6.59 o 
   5  -6  14        0.54        2.33     10.19 o 
  -8  -5  14        0.87       14.40     10.16 o 
  -7  -5  14        8.06        0.40      9.99 o 
  -6  -5  14       28.85       27.71      7.87 o 
  -5  -5  14        2.60        1.20      5.70 o 
  -4  -5  14       24.28       32.32      5.74 o 
  -3  -5  14        5.70        0.00      4.92 o 
  -2  -5  14       37.84       36.54      6.95 o 
  -1  -5  14       23.10       23.66      7.13 o 
   0  -5  14      105.75      128.35      9.40 o 
   1  -5  14       81.57       97.95      9.16 o 
   2  -5  14       40.23       42.39      8.21 o 
   3  -5  14        2.09        3.44      7.51 o 
   4  -5  14        2.94        8.11      6.75 o 
   5  -5  14       13.71       31.23     11.45 o 
  -8  -4  14        6.62        3.35      8.91 o 
  -7  -4  14        3.70        0.00      7.07 o 
  -6  -4  14       30.91       25.44     11.44 o 
  -5  -4  14       20.02       19.57      7.02 o 
  -4  -4  14        6.18        2.91      5.18 o 
  -3  -4  14       35.26       41.70      5.70 o 
  -2  -4  14        7.21        5.04      5.71 o 
  -1  -4  14       28.62       33.27      6.08 o 
   0  -4  14        0.17        0.00      5.68 o 
   1  -4  14       77.27       80.73      8.70 o 
   2  -4  14        2.58        6.21      7.55 o 
   3  -4  14       17.74       17.35      8.13 o 
   4  -4  14        5.51        4.17      8.29 o 
   5  -4  14        2.66       11.46     11.25 o 
  -8  -3  14       11.73       18.29      8.05 o 
  -7  -3  14        5.75        0.71      6.50 o 
  -6  -3  14       48.39       47.21      7.14 o 
  -5  -3  14       39.95       38.80      7.37 o 
  -4  -3  14        4.53        5.80      4.98 o 
  -3  -3  14       88.09       92.96      6.41 o 
  -2  -3  14       65.87       69.30      6.14 o 
  -1  -3  14       70.87       76.59      6.49 o 
   0  -3  14        1.59        2.58      5.30 o 
   1  -3  14       30.31       38.76      6.65 o 
   2  -3  14       85.61      110.23      9.49 o 
   3  -3  14       11.74       11.31      8.10 o 
   4  -3  14       62.36       72.54      9.23 o 
   5  -3  14        9.93        0.22      8.21 o 
   6  -3  14        2.52        7.71      9.29 o 
  -9  -2  14        0.61        4.34      8.48 o 
  -8  -2  14        2.72        6.89      7.94 o 
  -7  -2  14        6.11       10.59      7.40 o 
  -6  -2  14        7.28        1.74      5.82 o 
  -5  -2  14       17.62       15.10      6.19 o 
  -4  -2  14       30.00       24.81      6.16 o 
  -3  -2  14       17.20       18.53      5.13 o 
  -2  -2  14        3.45        2.86      4.60 o 
  -1  -2  14       18.78       22.16      4.89 o 
   0  -2  14       44.14       44.96      5.73 o 
   1  -2  14        8.44       10.61      5.99 o 
   2  -2  14       82.40       91.23      9.97 o 
   3  -2  14       43.36       49.98      9.01 o 
   4  -2  14       11.39       15.38      6.12 o 
   5  -2  14        3.18        4.03      8.21 o 
   6  -2  14        0.07        3.11     11.81 o 
  -9  -1  14        1.31       12.27      8.36 o 
  -8  -1  14       52.78       43.89      8.73 o 
  -7  -1  14        3.30        1.17      7.16 o 
  -6  -1  14       18.46       21.31      7.37 o 
  -5  -1  14        2.90        1.64      6.09 o 
  -4  -1  14       51.96       39.67      5.84 o 
  -3  -1  14      132.35      128.71      7.27 o 
  -2  -1  14       78.04       72.88      6.70 o 
  -1  -1  14        1.45        0.00      6.11 o 
   0  -1  14       53.03       64.21      8.28 o 
   1  -1  14       10.16       10.03      6.67 o 
   2  -1  14       12.45        0.00      6.52 o 
   3  -1  14        1.08        0.00      7.82 o 
   4  -1  14       12.07       10.59      7.38 o 
   5  -1  14       13.44       18.80     11.24 o 
   6  -1  14        8.34       11.34     12.36 o 
  -8   0  14      148.57      146.34     11.02 o 
  -7   0  14        0.40       29.54     10.49 o 
  -6   0  14       10.42       14.84      9.51 o 
  -5   0  14        0.18        0.00      6.66 o 
  -4   0  14       34.45       32.11      6.02 o 
  -3   0  14        0.15        0.00      5.16 o 
  -2   0  14       53.31       67.21      6.09 o 
  -1   0  14        0.67        0.00      6.10 o 
   0   0  14        3.26       10.84      6.31 o 
   1   0  14        1.06        0.00      7.00 o 
   2   0  14       45.69       53.29      7.68 o 
   3   0  14        0.14        0.00      7.27 o 
   4   0  14        5.33        1.54      7.26 o 
   5   0  14        0.07        0.00     11.14 o 
  -8   1  14       29.48       30.98     10.88 o 
  -7   1  14        1.31        0.00     10.17 o 
  -6   1  14       25.87       24.57     10.71 o 
  -5   1  14        1.13        2.97      8.98 o 
  -4   1  14       13.37       13.81      8.40 o 
  -3   1  14      107.43       97.05      8.80 o 
  -2   1  14       56.87       43.66      6.17 o 
  -1   1  14       27.39       35.26      6.31 o 
   0   1  14       13.31       20.11      6.56 o 
   1   1  14       35.02       40.27      7.84 o 
   2   1  14       27.68       22.35      7.29 o 
   3   1  14        4.96       10.49      7.26 o 
   4   1  14       13.58        9.33      7.38 o 
   5   1  14       20.49       24.75     11.77 o 
  -8   2  14       13.01       11.23     10.63 o 
  -7   2  14        1.93        0.00     10.51 o 
  -6   2  14       22.40       27.46     11.61 o 
  -5   2  14        5.21       16.16      9.00 o 
  -4   2  14        9.74        5.75      9.09 o 
  -3   2  14       92.67       99.66      9.17 o 
  -2   2  14       44.67       39.85      7.86 o 
  -1   2  14       60.77       66.03      9.67 o 
   0   2  14       58.21       79.15      8.28 o 
   1   2  14       37.42       41.80      8.64 o 
   2   2  14       34.12       36.26      8.11 o 
   3   2  14       19.38       27.00      9.05 o 
   4   2  14        2.36        0.00      7.83 o 
   5   2  14        3.57        0.00     15.21 o 
  -7   3  14        3.01        1.06     10.77 o 
  -6   3  14        5.59        0.00      9.63 o 
  -5   3  14       19.33       28.19      9.91 o 
  -4   3  14       58.04       66.41     11.76 o 
  -3   3  14       16.41       18.56      8.84 o 
  -2   3  14        0.59        2.73      7.46 o 
  -1   3  14       19.09       32.77      9.11 o 
   0   3  14       11.39       10.01      8.32 o 
   1   3  14        4.03        0.00      8.05 o 
   2   3  14       18.46       23.39      8.05 o 
   3   3  14        0.41        0.00      9.23 o 
   4   3  14        1.25        0.11      9.39 o 
  -6   4  14        5.30        6.50     10.41 o 
  -5   4  14        1.82        2.72      9.76 o 
  -4   4  14        8.48        5.33      9.41 o 
  -3   4  14        1.80        3.11      8.67 o 
  -2   4  14       15.97       20.51      9.04 o 
  -1   4  14        8.07       10.88      8.31 o 
   0   4  14        4.44        0.00      8.35 o 
   1   4  14        5.24        7.40      7.88 o 
   2   4  14        6.82        5.62      7.79 o 
   3   4  14        7.15       10.52      9.83 o 
  -5   5  14        4.18        2.21      9.85 o 
  -4   5  14        3.97        0.00      9.05 o 
  -3   5  14       19.85       24.31      9.41 o 
  -2   5  14        2.57       11.14      8.87 o 
  -1   5  14        2.71        8.03      9.44 o 
   0   5  14       62.01       94.27     10.64 o 
   1   5  14        0.45        9.08     10.16 o 
  -4  -8  15        7.04       11.53      8.11 o 
  -3  -8  15        6.00        0.00      8.98 o 
  -2  -8  15        0.51        0.00      9.49 o 
  -1  -8  15        1.29        0.00      9.38 o 
   0  -8  15        1.60        2.12      8.29 o 
   1  -8  15        0.68        3.56      9.31 o 
  -5  -7  15        7.54       13.23      7.48 o 
  -4  -7  15       12.58       18.17      8.91 o 
  -3  -7  15       17.14        3.12      7.91 o 
  -2  -7  15        0.05        0.00      8.15 o 
  -1  -7  15       22.45       23.30      7.48 o 
   0  -7  15       12.58       11.78      7.03 o 
   1  -7  15       44.54       59.09      8.64 o 
   2  -7  15       18.53       16.96      7.11 o 
   3  -7  15        3.21        8.24      7.23 o 
  -6  -6  15        4.77        7.04      9.15 o 
  -5  -6  15        9.53        7.14      6.89 o 
  -4  -6  15        2.26        0.98      7.38 o 
  -3  -6  15        2.62        0.00      7.30 o 
  -2  -6  15        4.17        0.00      6.85 o 
  -1  -6  15       41.79       42.51      7.66 o 
   0  -6  15        3.74        7.77      7.55 o 
   1  -6  15        0.96        3.62      7.52 o 
   2  -6  15       50.39       61.41      8.04 o 
   3  -6  15       11.90       21.94      6.94 o 
   4  -6  15        5.02        5.85      9.27 o 
  -7  -5  15       20.44       25.36     10.12 o 
  -6  -5  15        6.22        8.79      8.96 o 
  -5  -5  15        4.33        2.10      6.67 o 
  -4  -5  15        0.57        1.05      6.29 o 
  -3  -5  15        6.01        0.00      6.54 o 
  -2  -5  15       46.56       52.48      7.18 o 
  -1  -5  15      150.81      166.48      9.71 o 
   0  -5  15       23.16       25.56      7.69 o 
   1  -5  15      101.56      142.03     11.93 o 
   2  -5  15        1.79        2.48      7.90 o 
   3  -5  15       16.44       14.99      7.84 o 
   4  -5  15        6.57        0.00      8.03 o 
  -7  -4  15       18.20       16.60     12.68 o 
  -6  -4  15        4.23        4.89      8.63 o 
  -5  -4  15       15.41       17.16      7.02 o 
  -4  -4  15        8.67        9.33      6.05 o 
  -3  -4  15       27.95       21.35      5.61 o 
  -2  -4  15        8.91        8.98      5.78 o 
  -1  -4  15       68.57       70.96      7.00 o 
   0  -4  15        4.44        5.20      6.13 o 
   1  -4  15        6.48        7.04      7.72 o 
   2  -4  15       27.40       45.70      8.32 o 
   3  -4  15        1.32        5.93      7.49 o 
   4  -4  15        7.65       11.65      8.28 o 
   5  -4  15        1.44        0.00     10.86 o 
  -8  -3  15        1.14        0.00     12.70 o 
  -7  -3  15       14.25        6.72      9.27 o 
  -6  -3  15       14.27        7.32      9.12 o 
  -5  -3  15       29.23       26.69      7.37 o 
  -4  -3  15       21.10       14.08      6.12 o 
  -3  -3  15        9.56       11.72      5.16 o 
  -2  -3  15       62.89       67.45      6.27 o 
  -1  -3  15        2.32        2.71      6.91 o 
   0  -3  15       51.53       69.43      8.51 o 
   1  -3  15       12.04       12.54      6.50 o 
   2  -3  15        4.99        9.66      7.85 o 
   3  -3  15        3.04       10.79      7.99 o 
   4  -3  15        2.30        0.00      8.05 o 
   5  -3  15        0.81        3.00     12.88 o 
  -8  -2  15       26.03       26.20     10.53 o 
  -7  -2  15        2.48        7.07      8.87 o 
  -6  -2  15       34.49       42.21      9.17 o 
  -5  -2  15        3.75        3.35      6.94 o 
  -4  -2  15       41.72       34.56      6.41 o 
  -3  -2  15       91.13       95.64      8.07 o 
  -2  -2  15       84.62      104.20      8.50 o 
  -1  -2  15       46.56       52.28      7.59 o 
   0  -2  15       62.97       84.73      8.60 o 
   1  -2  15       44.91       58.65      8.20 o 
   2  -2  15       37.01       53.28      9.42 o 
   3  -2  15        8.75       21.02      8.31 o 
   4  -2  15       12.11       11.24      7.90 o 
   5  -2  15        2.06        2.44     11.77 o 
  -8  -1  15       16.17       17.96     12.13 o 
  -7  -1  15        1.89        9.35     10.29 o 
  -6  -1  15       14.27       12.33      7.49 o 
  -5  -1  15        6.14        0.00      6.12 o 
  -4  -1  15       21.27       18.23      5.91 o 
  -3  -1  15       35.87       29.33      6.46 o 
  -2  -1  15        6.86        7.80      6.04 o 
  -1  -1  15       25.37       28.85      6.98 o 
   0  -1  15        1.58        0.00      7.00 o 
   1  -1  15       23.08       30.23      7.33 o 
   2  -1  15       17.85       20.24      8.64 o 
   3  -1  15        2.38        8.54      7.98 o 
   4  -1  15       18.13       21.63     10.39 o 
   5  -1  15       13.70       28.66     11.92 o 
  -8   0  15       44.66       37.04     11.90 o 
  -7   0  15        0.34        0.00     10.43 o 
  -6   0  15       31.63       42.49     16.34 o 
  -5   0  15        0.14        0.00      8.75 o 
  -4   0  15       23.83       25.42      7.43 o 
  -3   0  15        0.44        0.00      5.26 o 
  -2   0  15       47.12       49.34      6.88 o 
  -1   0  15        0.84        0.00      6.26 o 
   0   0  15      129.26      160.36     11.01 o 
   1   0  15        0.77        9.56      6.82 o 
   2   0  15       15.03        6.86      9.50 o 
   3   0  15        0.01        9.96      7.74 o 
   4   0  15        3.56        4.20     10.44 o 
  -7   1  15        3.64        3.95     10.49 o 
  -6   1  15       11.61        9.12     12.60 o 
  -5   1  15       14.83       10.41      9.70 o 
  -4   1  15       33.49       29.34      9.48 o 
  -3   1  15        0.37        1.73      7.16 o 
  -2   1  15       19.14       20.86      7.36 o 
  -1   1  15       15.64       15.90      7.14 o 
   0   1  15        0.45        5.96      6.52 o 
   1   1  15       22.93       25.96      7.86 o 
   2   1  15        1.29        0.00      9.08 o 
   3   1  15        0.22        2.17      8.06 o 
   4   1  15        2.84        8.18     10.85 o 
  -7   2  15        4.76        0.00     11.05 o 
  -6   2  15        0.53        0.00      9.47 o 
  -5   2  15        1.88        0.00      9.41 o 
  -4   2  15       16.26        9.14      8.75 o 
  -3   2  15        3.44       10.55      8.72 o 
  -2   2  15       43.15       59.88      8.36 o 
  -1   2  15       11.49       22.57      8.89 o 
   0   2  15       39.17       49.54      9.85 o 
   1   2  15        3.68        0.99      8.62 o 
   2   2  15        0.19        7.68      7.55 o 
   3   2  15        5.17        7.38      9.61 o 
  -6   3  15        1.94        0.00      9.89 o 
  -5   3  15        1.30        1.78      9.71 o 
  -4   3  15        6.88        7.38      9.51 o 
  -3   3  15        1.51        1.71      8.73 o 
  -2   3  15       17.72       14.42      7.61 o 
  -1   3  15        6.62       11.07      8.46 o 
   0   3  15        8.28        7.17      8.45 o 
   1   3  15       11.79       14.94      8.48 o 
   2   3  15        2.72        2.68      7.77 o 
   3   3  15        0.61       10.41      9.86 o 
  -5   4  15        1.08        2.60     10.06 o 
  -4   4  15        2.19        6.61      9.51 o 
  -3   4  15        7.78       10.31      9.34 o 
  -2   4  15        7.66        6.68      9.31 o 
  -1   4  15        0.41        0.00      8.84 o 
   0   4  15        1.83       11.26      8.75 o 
   1   4  15        0.20        0.00      8.42 o 
  -4  -7  16        6.72        8.41      8.34 o 
  -3  -7  16        8.83        4.62      8.36 o 
  -2  -7  16       21.43       18.86      8.56 o 
  -1  -7  16       26.13       26.12      7.97 o 
   0  -7  16       12.23       10.71      8.03 o 
   1  -7  16        5.18       13.52      8.02 o 
  -5  -6  16        0.78        0.00      9.15 o 
  -4  -6  16        1.38        0.00      7.71 o 
  -3  -6  16        6.27        2.40      7.90 o 
  -2  -6  16       47.08       48.55      8.62 o 
  -1  -6  16       36.72       40.58      7.98 o 
   0  -6  16        4.69        6.87      7.77 o 
   1  -6  16       56.62       53.50      8.94 o 
   2  -6  16       39.18       50.43      7.84 o 
  -6  -5  16        4.47        2.54      9.65 o 
  -5  -5  16       15.20        9.92      7.57 o 
  -4  -5  16        3.21        5.61      6.78 o 
  -3  -5  16        6.48        9.57      6.56 o 
  -2  -5  16        1.73        5.63      6.55 o 
  -1  -5  16       17.58       28.73      7.20 o 
   0  -5  16       12.01       15.91      7.40 o 
   1  -5  16        1.20        5.01      7.80 o 
   2  -5  16        8.12        8.21      7.94 o 
   3  -5  16       24.25       28.59      8.35 o 
  -7  -4  16        2.47        7.57      9.22 o 
  -6  -4  16        9.51        8.88      9.35 o 
  -5  -4  16        0.89        1.51      7.63 o 
  -4  -4  16        4.50       16.53      6.52 o 
  -3  -4  16        1.95        4.32      6.52 o 
  -2  -4  16       23.02       27.18      7.58 o 
  -1  -4  16        2.30        0.00      6.74 o 
   0  -4  16       26.69       30.54      7.52 o 
   1  -4  16        7.10        8.85      7.78 o 
   2  -4  16       12.85        7.03      7.82 o 
   3  -4  16        5.54        0.00      7.95 o 
  -7  -3  16        3.00        0.00      8.97 o 
  -6  -3  16        4.63        0.00      8.92 o 
  -5  -3  16       21.06       20.49      7.36 o 
  -4  -3  16       56.13       59.94      8.49 o 
  -3  -3  16       14.16       17.13      6.53 o 
  -2  -3  16        4.99        5.31      7.21 o 
  -1  -3  16       16.44       18.37      7.21 o 
   0  -3  16       12.24        8.16      7.32 o 
   1  -3  16        2.95        0.33      8.19 o 
   2  -3  16       13.25       26.83      8.08 o 
   3  -3  16        5.03        4.60      8.44 o 
   4  -3  16        0.60        0.00     10.29 o 
  -7  -2  16        2.27       13.29     11.36 o 
  -6  -2  16        1.44        0.00      8.70 o 
  -5  -2  16        5.59        0.69      7.05 o 
  -4  -2  16        7.19        0.00      6.12 o 
  -3  -2  16        1.10        4.11      6.27 o 
  -2  -2  16       40.33       44.06      7.38 o 
  -1  -2  16       35.41       48.05      7.57 o 
   0  -2  16        1.28        9.32      7.02 o 
   1  -2  16        5.24       14.84      8.02 o 
   2  -2  16       10.24       11.68      7.93 o 
   3  -2  16        2.95        4.96      8.56 o 
   4  -2  16       14.79       26.43     10.66 o 
  -7  -1  16        5.66       13.79     11.47 o 
  -6  -1  16       11.79       19.52     12.05 o 
  -5  -1  16        7.13        7.01     10.72 o 
  -4  -1  16       13.94       14.73      6.13 o 
  -3  -1  16        5.62        5.81      6.15 o 
  -2  -1  16       20.95       27.64      6.74 o 
  -1  -1  16       23.45       24.64      6.80 o 
   0  -1  16        0.27        1.50      7.01 o 
   1  -1  16       28.96       28.65      7.07 o 
   2  -1  16        2.64        5.85      9.41 o 
   3  -1  16        0.33        0.00      8.41 o 
   4  -1  16        1.08        5.34     10.79 o 
  -7   0  16        0.27        0.03     10.40 o 
  -6   0  16        9.55        1.97     12.45 o 
  -5   0  16        0.03        0.00     11.21 o 
  -4   0  16        6.72        7.47      8.03 o 
  -3   0  16        0.09        0.00      8.60 o 
  -2   0  16       16.99       13.44      6.25 o 
  -1   0  16        0.06        6.56      6.47 o 
   0   0  16        0.74        2.15      6.87 o 
   1   0  16        0.21        0.00      6.77 o 
   2   0  16        7.27        7.21      8.87 o 
   3   0  16        0.13        0.00      8.71 o 
  -6   1  16        4.82       10.49     10.67 o 
  -5   1  16       18.45       21.20      9.54 o 
  -4   1  16       13.54        2.03      9.00 o 
  -3   1  16        2.34        0.00      8.99 o 
  -2   1  16        1.06        0.00      9.15 o 
  -1   1  16       32.19       52.76     10.07 o 
   0   1  16       20.40       19.79      9.27 o 
   1   1  16       10.50       13.21      6.93 o 
   2   1  16        2.24        0.00      9.20 o 
   3   1  16        0.64        2.18      9.60 o 
  -6   2  16        1.46        0.00     10.31 o 
  -5   2  16        1.02        0.00      9.49 o 
  -4   2  16        3.45        7.12      9.39 o 
  -3   2  16        6.96        6.22      8.82 o 
  -2   2  16        0.18        3.30      8.90 o 
  -1   2  16       26.78       37.72      9.36 o 
   0   2  16       37.36       64.79     10.18 o 
   1   2  16       47.09       58.42      9.83 o 
   2   2  16        0.24        0.00     10.28 o 
  -4   3  16        0.70        0.99      9.52 o 
  -3   3  16        3.13        4.12      9.37 o 
  -2   3  16        5.74        5.60      8.63 o 
  -1   3  16        0.60        0.27      8.85 o 
   0   3  16        6.46        4.25      9.00 o 
   1   3  16        4.08        1.78      8.38 o 
  -4  -6  17        6.09        8.25      8.38 o 
  -3  -6  17       10.40        8.84      8.42 o 
  -2  -6  17       49.57       51.90      9.54 o 
  -1  -6  17       61.18       65.61      8.56 o 
   0  -6  17        7.41       17.64      8.21 o 
   1  -6  17       17.69       15.59      8.28 o 
  -5  -5  17       10.11        2.58      9.71 o 
  -4  -5  17        4.92        0.00      8.11 o 
  -3  -5  17       25.15       24.42      8.31 o 
  -2  -5  17       13.78        6.36      8.36 o 
  -1  -5  17        0.58        0.00      8.79 o 
   0  -5  17       66.57      100.38     11.12 o 
   1  -5  17        0.77        2.22      9.03 o 
   2  -5  17        5.42        9.34      8.44 o 
  -5  -4  17        3.85        2.05      9.01 o 
  -4  -4  17        4.56        0.54      7.68 o 
  -3  -4  17        1.34        0.35      7.75 o 
  -2  -4  17       15.06        6.84      7.35 o 
  -1  -4  17        3.61        8.28      7.23 o 
   0  -4  17        0.45        0.74      8.46 o 
   1  -4  17        0.58        5.30      9.01 o 
   2  -4  17        1.02        0.00      8.20 o 
  -6  -3  17        3.04        9.07      9.23 o 
  -5  -3  17        0.84        0.00     10.95 o 
  -4  -3  17        4.84       12.07      7.71 o 
  -3  -3  17        0.20        2.79      6.79 o 
  -2  -3  17       17.23       10.86      6.95 o 
  -1  -3  17        7.04       11.06      7.28 o 
   0  -3  17       10.66       11.46      7.81 o 
   1  -3  17        9.91        6.43      9.41 o 
   2  -3  17       11.04       14.98      7.86 o 
  -6  -2  17        0.71       11.35     11.83 o 
  -5  -2  17        0.17        9.41      8.61 o 
  -4  -2  17        6.61        3.51      6.52 o 
  -3  -2  17       17.93       18.35      6.65 o 
  -2  -2  17        8.45        7.07      6.78 o 
  -1  -2  17        7.44       10.84      7.30 o 
   0  -2  17       94.27      139.02     10.16 o 
   1  -2  17       34.10       43.90      9.80 o 
   2  -2  17        4.18        6.89      8.75 o 
  -6  -1  17        6.65        5.58     11.71 o 
  -5  -1  17       16.80       28.14     11.89 o 
  -4  -1  17       18.74       14.76      7.85 o 
  -3  -1  17        0.16        0.00      6.39 o 
  -2  -1  17        1.06        0.00      6.68 o 
  -1  -1  17       16.07       21.04      6.95 o 
   0  -1  17       36.08       51.50      8.03 o 
   1  -1  17        4.69        0.00      8.76 o 
   2  -1  17        0.28        0.00      8.53 o 
  -5   0  17        0.06        2.03     11.39 o 
  -4   0  17        5.43        0.00      8.80 o 
  -3   0  17        0.04        0.00      8.62 o 
  -2   0  17        8.23       15.21      7.92 o 
  -1   0  17        0.06        0.00      7.85 o 
   0   0  17       13.66       17.98      7.35 o 
   1   0  17        0.07        5.52      8.24 o 
   2   0  17       14.91       16.52      8.73 o 
  -5   1  17       16.48       12.53     11.90 o 
  -4   1  17        4.98        0.00     11.28 o 
  -3   1  17        0.40        0.00      9.28 o 
  -2   1  17        0.79        0.00      8.93 o 
  -1   1  17        7.00        2.56      8.88 o 
   0   1  17        5.51        0.00      9.57 o 
   1   1  17       12.90       19.20     11.24 o 
  -3   2  17        5.72        7.27     10.97 o 
  -2   2  17        0.85        3.80      8.93 o 
  -1   2  17        8.07       15.99      9.36 o 
   0   2  17       13.83       18.60      9.33 o 
  -2  -5  18        7.45       12.52      9.86 o 
  -3  -4  18       11.24        6.87      8.22 o 
  -2  -4  18        1.62        5.75      7.47 o 
  -1  -4  18        0.40        0.00      7.54 o 
   0  -4  18        2.73        6.70      8.76 o 
  -4  -3  18        0.48        2.49      7.89 o 
  -3  -3  18        2.28        0.00      7.19 o 
  -2  -3  18        8.28       13.40      7.29 o 
  -1  -3  18        1.41        0.00      7.51 o 
   0  -3  18        9.18       13.12      8.78 o 
  -4  -2  18       15.78        8.63     11.08 o 
  -3  -2  18        9.35       13.38      7.14 o 
  -2  -2  18        1.05        3.12      7.29 o 
  -1  -2  18       34.27       39.10      7.75 o 
   0  -2  18        1.55        0.17      8.77 o 
  -4  -1  18        2.08        7.44      8.31 o 
  -3  -1  18        1.27        2.37      8.23 o 
  -2  -1  18        0.39        0.00      8.26 o 
  -1  -1  18       13.65       16.88      7.36 o 
   0  -1  18        0.56        0.00      8.57 o 
  -3   0  18        0.07        1.44      8.66 o 
  -2   0  18       14.83       13.74      9.37 o 
  -1   0  18        0.08        0.00      8.42 o 
                                                 
